# Supplementary material for: CDK7/12/13 inhibition targets an oscillating leukemia stem cell network and synergizes with venetoclax in acute myeloid leukemia
Source: EMBO Mol Med. 2022 Mar 7;14(4):e14990. doi: 10.15252/emmm.202114990 (PMC8988201; doi:10.15252/emmm.202114990)
Supplement: Supplementary file 2 — Dataset EV1 [file EMMM-14-e14990-s005.xlsx]

## Sheet: Sheet1
Dataset EV1. Patient and sample characteristics.
SampleID	CD34_pos_perc_total	GPR56perc_total	Group	used for RNA-seq group Figure 1	Batch	FLT3_ITD	NPM1	DNMT3A	Origin	Timepoint_sampling	Tissue	Karyotype	FAB	age_years	sex	WBC_count_GPT/L
11244	13.15	67.6	DNF		2	1	1	1	Dresden	Diagnostic	NA	Normal karyotype	AML-M2	59	M	13.89
22412	11.63	50.8	DNF		3	1	1	1	Dresden	Diagnostic	NA	Normal karyotype	AML-M5	23	F	43.6
23207	4.99	20.77	DNF		2	1	1	1	Dresden	Diagnostic	NA	Normal karyotype	AML-M1	42	M	17.6
25963	56.6	91.7	NF		2	1	1	0	Dresden	Diagnostic	NA	Normal karyotype	AML-M1	62	M	59.1
26774	14.837	95.1	DNF		3	1	1	1	Dresden	Diagnostic	NA	Normal karyotype	AML-M4	51	F	83.3
26996	0.206	79.97	NF		2	1	1	0	Dresden	Diagnostic	NA	Normal karyotype	AML-M2	52	M	116.9
04H055	83.4	47.3	F		1	1	0	0	Montreal	Diagnostic	Blood	Intermediate abnormal karyotype	AML-M1	72	M	108.3
04H112	35.73	91.03	DNF	GPR56high	3	1	1	1	Montreal	Diagnostic	Blood	Normal karyotype	AML-M1	64	F	361.2
05H111	84	45.24	F		1	1	0	0	Montreal	Diagnostic	Blood	Normal karyotype	AML-M1	56	M	37.9
06H133	95.2	75.73	F	GPR56high	1	1	0	0	Montreal	Diagnostic	Blood	Normal karyotype	AML-M0	45	F	11.9
06H143	13.71	9.26	F	GPR56low	1	1	0	0	Montreal	Diagnostic	Bone marrow	Intermediate abnormal karyotype	AML-M4	73	M	153
07H005	10.2	99.2	NF	GPR56high	1	1	1	0	Montreal	Diagnostic	Blood	Normal karyotype	Not classifiable by FAB criteria	46	F	64
07H009	5.13	21.59	DNF	GPR56low	1	1	1	1	Montreal	Diagnostic	Blood	Normal karyotype	AML-M4	51	F	22.7
07H062	64.67	92.3	DNF	GPR56high	1	1	1	1	Montreal	Diagnostic	Blood	Normal karyotype	AML-M1	58	M	171.6
07H158	0.063	28.545	NF	GPR56low	1	1	1	0	Montreal	Diagnostic	Bone marrow	Normal karyotype	AML-M1	67	M	169.2
08H082	42.48	82	DNF	GPR56high	1	1	1	1	Montreal	Diagnostic	Blood	Normal karyotype	AML-M1	43	F	102.7
08H138	23.64	10.18	F	GPR56low	1	1	0	0	Montreal	Diagnostic	Bone marrow	Normal karyotype	AML-M4	72	M	28.7
09H083	6.909	91.91	DNF	GPR56high	1	1	1	1	Montreal	Diagnostic	Blood	Normal karyotype	AML-M1	63	F	65.3
09H115	25.35	8	F	GPR56low	1	1	0	0	Montreal	Diagnostic	Blood	Normal karyotype	AML-M1	46	M	101
10H166	9.25	83.55	DNF	GPR56high	1	1	1	1	Montreal	Diagnostic	Blood	Normal karyotype	Not classifiable by FAB criteria	63	M	226.2
11H008	18.91	18.31	F	GPR56low	1	1	0	0	Montreal	Diagnostic	Blood	Intermediate abnormal karyotype	Not classifiable by FAB criteria	76	M	86.2
11H027	29.77	1.58	F	GPR56low	1	1	0	0	Montreal	Diagnostic	Blood	Intermediate abnormal karyotype	AML-M4	41	F	169
11H142	0.089	81.669	NF	GPR56high	1	1	1	0	Montreal	Diagnostic	Bone marrow	Normal karyotype	AML-M1	52	F	189
11H160	63.8	6.8	F	GPR56low	1	1	0	0	Montreal	Diagnostic	Blood	NUP98-NSD1 (karyotype normal)	AML-M4	36	F	207.4
12H010	25.3	50.1	DNF		1	1	1	1	Montreal	Diagnostic	Bone marrow	Normal karyotype	AML-M1	65	M	60.7
13H073	0.033	2.71	N	GPR56low	1	0	1	0	Montreal	Diagnostic	Blood	Normal karyotype	AML-M1	87	F	357
13H110	4.56	24.15	NF	GPR56low	1	1	1	0	Montreal	Diagnostic	Bone marrow	Normal karyotype	AML-M4	70	F	16.9
14H001	0.254	18.474	NF	GPR56low	1	1	1	0	Montreal	Diagnostic	Blood	Normal karyotype	AML-M1	40	F	89.2
14H007	6.496	98.68	DNF	GPR56high	1	1	1	1	Montreal	Diagnostic	Blood	Normal karyotype	AML-M2	53	F	85.7
E170001	62.7	16.47	NF		3	1	1	0	Heidelberg	Diagnostic	Bone marrow	Normal karyotype	NA	67	F	13
E180007	7.63	87.86	NF		3	1	1	0	Heidelberg	Diagnostic	Bone marrow	Normal karyotype	NA	62	F	65.7
E180013	0.29	0.44	N		3	0	1	0	Heidelberg	Diagnostic	Blood	Normal karyotype	NA	81	M	109.8
E180015	0.209	4.549	NF		3	1	1	0	Heidelberg	Diagnostic	Bone marrow	Normal karyotype	NA	52	M	60
E180029	0.433	0.493	N		3	0	1	0	Heidelberg	Diagnostic	Blood	Normal karyotype	NA	65	F	19
E180117	75.5	6.94	F		3	1	0	0	Heidelberg	Diagnostic	Blood	Normal karyotype	NA	50	F	16
			D: DNMT3A R882 mutation
			N: NPM1 mutation
			F: FLT3-ITD
