# Supplementary material for: CDK7/12/13 inhibition targets an oscillating leukemia stem cell network and synergizes with venetoclax in acute myeloid leukemia
Source: EMBO Mol Med. 2022 Mar 7;14(4):e14990. doi: 10.15252/emmm.202114990 (PMC8988201; doi:10.15252/emmm.202114990)
Supplement: Supplementary file 3 — Dataset EV2 [file EMMM-14-e14990-s004.xlsx]

## Sheet: Sheet1
Dataset EV2. Deseq2 results for GPR56 KD in CD34+ cells filtered for FDR<0.2 in p-adjust_strong_vs_ctrl.
ENSEMBL	gene_name	baseMean	shGPR_strong_rep1	shGPR_strong_rep2	shGPR_weak_rep1	shGPR_weak_rep2	control_rep1	control_rep2	log2FoldChange_shGPR56_strong_vs_ctrl	pvalue_shGPR56_strong	padj_shGPR56_strong	log2FoldChange_shGPR56_weak_vs_ctrl	pvalue_shGPR56_weak	padj_shGPR56_weak
ENSG00000163736	PPBP	1394.81	121.677	220.826	859.953	905.978	2942.92	3317.51	-4.19242	3.48789e-34	1.63121e-31	-1.82612	6.04412e-08	3.88008e-06
ENSG00000169704	GP9	267.191	44.0722	26.1505	141.26	150.182	644.898	596.58	-4.14176	4.22718e-53	4.95666e-50	-2.09188	3.38865e-20	4.41531e-17
ENSG00000161911	TREML1	65.2107	7.66472	5.81121	50.3911	70.8177	141.436	115.143	-4.24616	6.01167e-15	8.00638e-13	-1.0874	0.00741421	0.210783
ENSG00000128266	GNAZ	91.744	17.2456	10.6539	24.7825	23.1989	221.886	252.696	-4.08924	1.86856e-22	5.60096e-20	-3.30378	8.08197e-18	1.5059e-14
ENSG00000178732	GP5	54.6034	8.62281	6.77975	27.2608	18.3149	108.997	157.645	-4.11882	1.31577e-13	1.50144e-11	-2.53529	8.94738e-08	2.11427e-05
ENSG00000137507	LRRC32	46.3333	5.74854	4.84268	42.1303	37.8509	90.8307	96.5965	-4.14624	1.31344e-11	6.71212e-10	-1.22644	0.00780197	0.507551
ENSG00000110799	VWF	274.784	41.1979	38.7414	158.608	210.011	594.292	605.853	-3.90831	6.25112e-51	7.20572e-48	-1.7119	7.54302e-15	4.08001e-12
ENSG00000122786	CALD1	64.7417	18.2037	2.90561	33.8694	25.6409	140.139	167.692	-3.86558	1.07711e-12	1.08701e-10	-2.36281	1.10047e-06	0.000450096
ENSG00000167641	PPP1R14A	28.5784	7.66472	0.968536	8.26083	14.6519	76.5573	63.3673	-4.01237	2.17702e-07	7.89149e-06	-2.63506	0.000104057	0.0266594
ENSG00000163737	PF4	3071.3	559.525	591.775	1956.99	1655.67	6759.1	6904.72	-3.56917	4.59015e-197	8.44891e-193	-1.9173	3.16518e-63	2.11952e-59
ENSG00000119862	LGALSL	357.94	42.156	59.0807	433.694	418.801	586.507	607.399	-3.56127	5.91272e-54	9.65549e-51	-0.485917	0.0101125	0.13728
ENSG00000187513	GJA4	67.5165	15.3294	7.74829	47.9128	50.0608	163.495	120.552	-3.61467	7.45129e-14	9.57216e-12	-1.53166	0.000189031	0.0140766
ENSG00000010278	CD9	312.631	57.4854	52.3009	261.868	260.072	611.161	632.9	-3.50271	2.81347e-53	3.55276e-50	-1.25353	1.11182e-10	2.57021e-08
ENSG00000197582	GPX1P1	47.9573	8.62281	11.6224	5.78258	4.88398	71.367	185.465	-3.67566	9.43207e-10	3.46615e-08	-4.58542	1.06593e-11	2.17036e-08
ENSG00000250641	LY6G6F-LY6G6D	15.4731	1.91618	1.93707	15.6956	10.989	29.8444	32.4564	-4.01697	9.5846e-05	0.00420284	-1.21343	0.122867	1
ENSG00000198598	MMP17	33.1642	9.5809	2.90561	14.0434	18.3149	83.0452	71.095	-3.62091	6.34e-08	1.61577e-06	-2.26144	0.000142316	0.0340136
ENSG00000173083	HPSE	338.99	59.4016	77.4829	237.912	257.63	689.016	712.496	-3.35697	2.91019e-52	2.40281e-49	-1.50275	1.62543e-14	7.27056e-12
ENSG00000185245	GP1BA	125.638	19.1618	27.119	104.913	115.995	215.399	271.243	-3.39942	5.18976e-22	6.52951e-20	-1.14657	0.000138046	0.00665785
ENSG00000072952	MRVI1	163.966	45.9883	26.1505	90.0431	96.4586	386.679	338.474	-3.32644	9.55376e-27	1.70791e-24	-1.95955	4.39858e-12	3.71804e-09
ENSG00000049323	LTBP1	1876.69	404.314	520.104	1249.04	1471.3	3919.99	3695.4	-3.04216	4.94032e-102	4.3431e-98	-1.48665	1.75572e-27	1.58736e-24
ENSG00000276903	H2AC16	3699.86	1341.33	448.432	1550.56	1809.51	7487.05	9562.28	-3.25188	1.00683e-07	4.0789e-06	-2.34325	0.000123055	0.00307256
ENSG00000082781	ITGB5	70.999	23.9523	13.5595	32.2173	28.0829	175.174	153.009	-3.1258	5.89481e-13	6.16273e-11	-2.43523	3.35899e-09	1.1842e-06
ENSG00000138735	PDE5A	138.571	30.6589	52.3009	42.1303	56.1658	314.015	336.156	-2.97208	6.7018e-20	6.43961e-18	-2.74089	1.50667e-17	1.51063e-14
ENSG00000149218	ENDOD1	378.899	80.4796	85.2311	442.781	413.917	607.268	643.719	-2.9176	2.79122e-46	2.73485e-43	-0.545961	0.0023081	0.047761
ENSG00000088053	GP6	62.3006	19.1618	11.6224	39.652	52.5028	134.949	115.916	-3.02276	8.85688e-11	6.70325e-09	-1.45133	0.000525862	0.0664135
ENSG00000065534	MYLK	559.816	161.917	153.029	367.607	371.183	1108.13	1197.02	-2.87274	1.34554e-64	3.15547e-61	-1.64305	3.74076e-25	3.91638e-22
ENSG00000160145	KALRN	378.642	131.258	78.4514	242.042	272.282	792.822	754.998	-2.88256	4.08298e-37	1.78897e-34	-1.59171	1.05765e-13	3.9531e-11
ENSG00000198759	EGFL6	18.4279	5.74854	2.90561	9.913	4.88398	41.5226	45.5935	-3.33185	7.74911e-05	0.0034909	-2.52363	0.00132359	0.168405
ENSG00000162407	PLPP3	30.0706	11.4971	2.90561	16.5217	20.7569	62.2839	66.4584	-3.15902	3.73135e-06	5.92419e-05	-1.79778	0.00373054	0.41931
ENSG00000188013	MEIS3P2	13.4137	3.83236	0.968536	10.7391	8.54697	32.4395	23.9559	-3.54537	0.000598067	0.0513617	-1.53354	0.078316	1
ENSG00000283632	EXOC3L2	80.1605	23.9523	2.90561	79.304	84.2487	137.544	153.009	-3.43478	0.000318209	0.00357307	-0.829637	0.367831	1
ENSG00000205336	ADGRG1	71.8833	20.1199	21.3078	50.3911	34.1879	145.329	159.964	-2.88344	7.78776e-12	7.54177e-10	-1.83827	2.77457e-06	0.000430504
ENSG00000166091	CMTM5	456.16	90.0605	146.249	410.563	456.652	874.57	758.862	-2.78802	5.24107e-38	2.44202e-35	-0.913453	6.04782e-06	0.000262177
ENSG00000185559	DLK1	68.9089	13.4133	19.3707	67.7388	81.8067	112.89	118.234	-2.81942	1.51329e-10	1.09699e-08	-0.634122	0.0979534	1
ENSG00000174175	SELP	809.91	228.026	288.624	507.215	490.84	1693.34	1651.41	-2.69462	3.99873e-67	7.51111e-64	-1.74362	2.85752e-31	6.19259e-28
ENSG00000137672	TRPC6	128.009	42.156	35.8358	90.0431	84.2487	253.028	262.742	-2.72582	2.44062e-18	2.15573e-16	-1.56353	6.57837e-08	9.18414e-06
ENSG00000103184	SEC14L5	16.2263	5.74854	1.93707	5.78258	10.989	35.0347	37.8658	-3.2452	0.000323621	0.011431	-2.1502	0.00922571	0.518899
ENSG00000148803	FUOM	62.5332	13.4133	15.4966	69.391	73.2597	123.27	80.3683	-2.80671	3.08047e-09	1.88869e-07	-0.504872	0.220376	0.981817
ENSG00000011105	TSPAN9	68.4378	16.2875	18.4022	66.0867	73.2597	120.675	115.916	-2.76907	1.2443e-10	7.37473e-09	-0.765685	0.042621	0.563464
ENSG00000259207	ITGB3	1657.08	434.973	542.38	1372.12	1493.28	2946.81	3152.91	-2.64249	4.24461e-85	1.48883e-81	-1.09154	5.24836e-17	1.84973e-14
ENSG00000102468	HTR2A	16.7645	4.79045	1.93707	19.826	10.989	25.9516	37.0931	-3.23403	0.000418326	0.00861277	-1.02354	0.19014	1
ENSG00000088726	TMEM40	51.4662	14.3714	11.6224	58.6519	43.9558	88.2356	91.9599	-2.79389	2.28287e-08	6.34539e-07	-0.805282	0.0669839	1
ENSG00000275993	SIK1B	12.3738	1.91618	0.968536	24.7825	12.21	14.2734	20.0921	-3.58237	0.00271633	0.158165	0.110289	0.901263	1
ENSG00000185640	KRT79	59.1404	6.70663	23.2449	56.9998	63.4918	86.938	117.461	-2.7779	7.81112e-08	3.23929e-06	-0.770242	0.0990388	1
ENSG00000205038	PKHD1L1	216.106	89.1024	60.0492	147.043	96.4586	429.5	474.482	-2.60036	7.89807e-21	1.35798e-18	-1.88099	2.66954e-12	5.76454e-10
ENSG00000182747	SLC35D3	25.2818	4.79045	7.74829	18.9999	24.4199	57.0936	38.6386	-2.92494	4.23496e-05	0.00215117	-1.14013	0.0711789	1
ENSG00000178462	TUBAL3	17.8402	4.79045	3.87414	14.8695	12.21	27.2492	44.048	-3.05032	0.00029864	0.00591427	-1.39971	0.0608701	1
ENSG00000006638	TBXA2R	21.0705	6.70663	1.93707	23.1303	25.6409	31.142	37.8658	-2.99951	0.000228134	0.00472303	-0.508092	0.460619	1
ENSG00000164171	ITGA2	137.582	56.5273	33.8987	94.9996	103.785	275.087	261.197	-2.56652	4.62392e-16	3.32188e-14	-1.43364	1.4154e-06	0.000150781
ENSG00000206588	RNU1-28P	471.317	105.39	124.941	661.693	616.603	541.092	778.181	-2.52365	6.46779e-32	2.21576e-29	-0.0501578	0.799573	0.962431
ENSG00000164220	F2RL2	291.136	110.18	97.8221	180.912	170.939	622.839	564.123	-2.51073	1.77785e-31	8.58389e-29	-1.75049	2.27404e-17	1.64003e-14
ENSG00000085733	CTTN	176.024	71.8568	44.5526	131.347	141.635	291.956	374.794	-2.52134	9.91339e-18	1.54282e-15	-1.29438	3.09205e-06	0.000171688
ENSG00000272196	H2AC19	26.953	14.3714	1.93707	11.5652	14.6519	59.6888	59.5034	-2.86729	9.74307e-05	0.00218727	-2.19419	0.00190624	0.262439
ENSG00000108846	ABCC3	80.101	30.6589	25.1819	55.3476	42.7348	146.627	180.056	-2.55216	6.99275e-11	4.25547e-09	-1.72979	3.3871e-06	0.000487818
ENSG00000160190	SLC37A1	631.768	221.319	265.379	325.477	324.785	1346.89	1306.76	-2.44668	4.94505e-52	3.30164e-49	-2.02842	1.63551e-37	4.75713e-34
ENSG00000229754	CXCR2P1	60.0458	14.3714	20.3392	52.0433	67.1547	108.997	97.3693	-2.56971	2.0951e-08	7.93321e-07	-0.796336	0.0536517	0.633546
ENSG00000235169	SMIM1	40.5925	18.2037	6.77975	36.3477	23.1989	81.7477	77.2772	-2.66773	3.9129e-06	0.000101406	-1.40219	0.00909566	0.526133
ENSG00000270726	AJ271736.1	15.2591	5.74854	0.968536	13.2173	13.4309	31.142	27.047	-3.10896	0.00102074	0.0845374	-1.12419	0.171926	1
ENSG00000285498	AC104389.7	126.32	51.7369	11.6224	107.391	128.205	234.862	224.104	-2.8561	0.000188424	0.00153479	-0.962714	0.199253	1
ENSG00000140479	PCSK6	108.453	33.5332	41.647	66.9128	95.2376	202.423	210.967	-2.46021	9.53007e-13	4.66706e-11	-1.36237	2.68224e-05	0.00365436
ENSG00000103175	WFDC1	77.2668	21.078	35.8358	42.9563	47.6188	145.329	170.783	-2.47733	7.49427e-10	4.71625e-08	-1.81029	2.9687e-06	0.00106703
ENSG00000108839	ALOX12	61.8068	28.7427	10.6539	52.0433	51.2818	124.568	103.551	-2.52889	1.24602e-07	4.8542e-06	-1.13879	0.0105766	0.468798
ENSG00000137801	THBS1	7268.68	2352.11	2657.66	6087.41	7175.79	12103.8	13235.3	-2.33879	1.33789e-92	8.20865e-89	-0.93472	1.82743e-16	6.50213e-14
ENSG00000147862	NFIB	251.776	69.9406	94.9165	254.434	238.094	399.655	453.617	-2.37465	4.47971e-23	9.67034e-21	-0.793683	0.000373071	0.0090517
ENSG00000148346	LCN2	55.6648	15.3294	19.3707	50.3911	52.5028	84.3428	112.052	-2.50764	8.73007e-08	3.53639e-06	-0.940336	0.027659	0.727109
ENSG00000150054	MPP7	180.405	62.2759	76.5143	123.913	97.6796	350.347	371.703	-2.38053	7.94052e-19	1.37464e-16	-1.69675	5.92149e-11	9.39096e-09
ENSG00000150637	CD226	155.411	58.4435	53.2695	130.521	111.111	285.468	293.653	-2.37452	3.32197e-17	2.62363e-15	-1.25643	2.05105e-06	0.000191777
ENSG00000050820	BCAR1	33.2886	11.4971	6.77975	30.5651	37.8509	63.5815	49.4574	-2.62169	2.00415e-05	0.000421686	-0.724274	0.185587	1
ENSG00000116962	NID1	540.442	156.169	167.557	585.693	706.956	847.321	778.954	-2.32734	3.46398e-38	2.44202e-35	-0.332818	0.0463057	0.288336
ENSG00000203812	H2AC18	27.5789	9.5809	7.74829	15.6956	23.1989	38.9275	70.3222	-2.66741	7.67274e-05	0.000695783	-1.51526	0.0157927	0.674597
ENSG00000182871	COL18A1	64.4191	29.7008	17.4336	42.9563	39.0718	141.436	115.916	-2.44423	2.2259e-08	1.05317e-06	-1.64211	8.29517e-05	0.00736508
ENSG00000101162	TUBB1	216.016	72.8149	61.0177	261.868	233.21	350.347	316.836	-2.31507	3.51256e-20	5.62619e-18	-0.425545	0.0634929	0.368671
ENSG00000181577	C6orf223	204.624	53.6531	99.7592	154.478	153.845	407.441	358.566	-2.31874	2.60551e-16	3.71705e-14	-1.31093	1.42771e-06	8.51962e-05
ENSG00000092096	SLC22A17	171.825	54.6112	59.0807	175.956	179.486	278.98	282.835	-2.30542	1.03998e-17	1.38866e-15	-0.661334	0.00726522	0.0901931
ENSG00000175602	CCDC85B	35.2339	18.2037	6.77975	18.1738	21.9779	63.5815	82.6866	-2.55295	2.1941e-05	0.000285143	-1.87735	0.00116881	0.155906
ENSG00000130203	APOE	139.558	58.4435	60.0492	83.4344	61.0498	269.897	304.472	-2.2794	1.87628e-14	1.15381e-12	-1.98034	1.49067e-11	1.06743e-08
ENSG00000197122	SRC	320.788	120.719	109.445	289.129	318.68	552.77	533.985	-2.23845	1.54291e-27	7.64454e-25	-0.84009	1.31154e-05	0.000763492
ENSG00000125520	SLC2A4RG	66.3424	28.7427	6.77975	99.9561	70.8177	84.3428	107.415	-2.43515	2.60566e-06	5.76612e-05	-0.166388	0.725454	1
ENSG00000142089	IFITM3	621.224	137.965	176.273	783.953	1153.84	775.954	699.359	-2.22989	6.58098e-27	1.60621e-24	0.391721	0.0439903	0.297108
ENSG00000127824	TUBA4A	416.319	171.498	124.941	421.303	405.37	699.397	675.403	-2.21244	3.21886e-29	1.57584e-26	-0.732464	8.37486e-05	0.00242918
ENSG00000196787	H2AC11	6158.28	3470.2	1175.8	3164.73	3262.5	12660.5	13215.9	-2.47757	2.07314e-05	0.00037148	-2.00938	0.000554484	0.0101449
ENSG00000147144	CCDC120	12.4293	0.95809	3.87414	13.2173	14.6519	19.4637	22.4104	-3.12149	0.00305923	0.172317	-0.593667	0.499015	1
ENSG00000124491	F13A1	1084.44	398.566	457.149	875.648	910.862	1913.93	1950.48	-2.17541	1.94162e-58	3.39729e-55	-1.11408	1.4775e-17	8.64846e-15
ENSG00000110092	CCND1	174.38	61.3178	66.829	179.26	142.856	306.229	289.789	-2.2165	3.22918e-16	4.52302e-14	-0.880479	0.000531445	0.0136716
ENSG00000100592	DAAM1	287.994	105.39	133.658	204.869	192.917	517.735	573.397	-2.19252	1.079e-23	2.16352e-21	-1.45568	5.65014e-12	1.42733e-09
ENSG00000184489	PTP4A3	99.6615	42.156	34.8673	80.1301	75.7017	188.149	176.965	-2.24332	4.66043e-11	3.66516e-09	-1.22505	0.000142122	0.0115427
ENSG00000160013	PTGIR	53.7361	20.1199	10.6539	75.1736	57.3868	89.5331	69.5495	-2.36267	2.33917e-06	6.44031e-05	-0.250978	0.575797	1
ENSG00000166148	AVPR1A	39.6623	15.3294	16.4651	8.26083	25.6409	97.3186	74.9589	-2.43381	2.77297e-05	0.000350961	-2.38928	3.99203e-05	0.0127609
ENSG00000002330	BAD	53.405	30.6589	16.4651	20.6521	15.8729	111.592	125.189	-2.33024	8.40055e-07	1.35856e-05	-2.68406	3.79609e-08	3.70638e-05
ENSG00000138166	DUSP5	160.609	40.2398	48.4268	212.303	250.304	240.053	172.328	-2.2096	6.41654e-13	3.25928e-11	0.171237	0.535535	1
ENSG00000104886	PLEKHJ1	223.571	70.8987	90.0738	230.477	224.663	373.704	351.611	-2.17079	3.98161e-19	5.99658e-17	-0.670329	0.00304711	0.0528723
ENSG00000132514	CLEC10A	415.595	117.845	166.588	408.911	542.122	594.292	663.811	-2.14708	7.47457e-23	1.38528e-20	-0.409364	0.0478071	0.304375
ENSG00000160539	PLPP7	21.3358	8.62281	4.84268	16.5217	17.0939	41.5226	39.4114	-2.58528	0.000447543	0.0149156	-1.26762	0.0606128	0.991379
ENSG00000215788	TNFRSF25	28.5096	8.62281	6.77975	33.0433	35.4089	53.2009	34.002	-2.48881	0.000182247	0.00146184	-0.339047	0.562693	1
ENSG00000200795	RNU4-1	7898.19	1965.04	1742.4	15860	12007.3	7487.05	8327.39	-2.09303	1.28854e-56	2.01074e-53	0.817365	3.47317e-10	3.86181e-08
ENSG00000140682	TGFB1I1	36.3486	11.4971	13.5595	28.9129	35.4089	58.3912	70.3222	-2.36565	2.52494e-05	0.000301474	-1.01183	0.0507736	0.974589
ENSG00000203685	STUM	137.231	61.3178	43.5841	130.521	122.1	227.077	238.787	-2.15149	1.05269e-12	5.24934e-11	-0.882189	0.00187225	0.0532753
ENSG00000108953	YWHAE	2579.15	908.27	1001.47	2705.42	2807.07	3936.86	4115.78	-2.07653	1.92208e-78	6.59864e-75	-0.547475	3.71315e-07	1.94337e-05
ENSG00000164362	TERT	21.3893	5.74854	4.84268	30.5651	21.9779	38.9275	26.2742	-2.61102	0.000745613	0.0139262	-0.292735	0.66266	1
ENSG00000141756	FKBP10	120.094	46.9464	53.2695	83.4344	94.0166	221.886	221.013	-2.14396	4.35837e-12	1.90357e-10	-1.32368	7.89368e-06	0.00135375
ENSG00000198467	TPM2	38.3061	8.62281	17.4336	36.3477	35.4089	53.2009	78.8227	-2.35072	4.03173e-05	0.000768416	-0.887471	0.0936683	1
ENSG00000163637	PRICKLE2	29.2776	14.3714	7.74829	19.826	17.0939	60.9863	55.6396	-2.39561	0.000122083	0.00116126	-1.65147	0.00557968	0.412375
ENSG00000183458	AC138932.1	26.8683	17.2456	2.90561	15.6956	8.54697	51.9033	64.9128	-2.53677	0.000560614	0.0109944	-2.24826	0.00195117	0.61939
ENSG00000179588	ZFPM1	52.706	23.9523	19.3707	32.2173	40.2928	103.807	96.5965	-2.20778	1.55523e-06	4.42295e-05	-1.47365	0.000825358	0.166581
ENSG00000173207	CKS1B	759.621	256.768	288.624	871.518	919.409	1137.98	1083.43	-2.02537	4.42187e-41	2.06036e-38	-0.310761	0.0290758	0.224039
ENSG00000157227	MMP14	243.329	88.1443	90.0738	275.912	264.956	389.275	351.611	-2.05321	4.52866e-19	7.73077e-17	-0.450595	0.0348604	0.260257
ENSG00000103522	IL21R	229.73	91.9767	94.9165	208.173	207.569	400.953	374.794	-2.05191	7.02848e-19	1.18618e-16	-0.898308	3.99066e-05	0.00141849
ENSG00000132470	ITGB4	31.1938	12.4552	10.6539	24.7825	23.1989	55.796	60.2762	-2.33008	8.63072e-05	0.00099465	-1.27389	0.0220001	0.792798
ENSG00000203485	INF2	129.635	61.3178	40.6785	123.086	119.658	216.696	216.376	-2.0855	2.29737e-11	9.3472e-10	-0.834376	0.00452181	0.0966007
ENSG00000181104	F2R	1295.71	475.213	636.328	1087.13	1097.67	2318.78	2159.12	-2.00982	1.49036e-42	1.21822e-39	-1.03483	7.01499e-13	1.39138e-10
ENSG00000161940	BCL6B	32.8575	18.2037	4.84268	28.9129	29.3039	64.8791	51.0029	-2.32358	0.000277962	0.00208318	-0.988705	0.0984664	1
ENSG00000138080	EMILIN1	242.086	158.085	67.7975	170.173	152.624	410.036	493.801	-2.00181	4.28352e-11	2.91821e-09	-1.4852	7.23696e-07	5.30887e-05
ENSG00000254681	PKD1P5	23.8183	16.2875	2.90561	7.43475	7.32597	68.7718	40.1841	-2.49576	0.00111532	0.0173244	-2.8755	0.000272628	0.0689822
ENSG00000104267	CA2	167.492	67.0663	90.0738	109.869	119.658	286.766	331.519	-1.97936	5.08669e-13	2.57719e-11	-1.43526	8.06603e-08	2.47684e-05
ENSG00000147164	SNX12	664.047	205.031	237.291	892.17	976.796	825.262	847.731	-1.91999	1.47679e-32	4.96256e-30	0.157983	0.294547	0.775919
ENSG00000100234	TIMP3	1936.66	521.201	611.146	2973.07	3261.28	2212.38	2040.89	-1.90839	2.40137e-50	2.45561e-47	0.552063	6.23192e-06	0.000239017
ENSG00000178726	THBD	32.1269	7.66472	15.4966	19.826	35.4089	68.7718	45.5935	-2.29642	0.00029366	0.00397489	-1.05802	0.0754977	1
ENSG00000144893	MED12L	556.902	259.642	277.97	320.52	462.757	1004.33	1016.2	-1.91028	3.22717e-24	1.05327e-21	-1.37495	1.22491e-13	2.95545e-11
ENSG00000142864	SERBP1	2632.7	1083.6	1071.2	2721.94	2998.76	3826.57	4094.15	-1.87864	6.50931e-64	1.40795e-60	-0.47085	1.49799e-05	0.000502109
ENSG00000105404	RABAC1	65.8901	43.1141	27.119	21.4782	19.5359	134.949	149.145	-2.01745	1.10397e-06	3.31975e-05	-2.78831	2.39898e-10	1.05873e-07
ENSG00000255552	LY6G6E	19.7562	6.70663	5.81121	24.7825	10.989	24.6541	45.5935	-2.50093	0.00191039	0.0264861	-0.964647	0.192265	1
ENSG00000165682	CLEC1B	88.4265	41.1979	44.5526	66.0867	41.5138	176.471	160.737	-1.97366	7.9387e-08	2.63303e-06	-1.629	6.84942e-06	0.00212992
ENSG00000238243	OR2W3	74.6621	25.8684	24.2134	86.7388	109.89	115.485	85.7777	-1.99832	1.23483e-06	3.6792e-05	-0.0303846	0.935404	1
ENSG00000271503	CCL5	99.1625	45.0302	50.3639	54.5215	80.5857	171.281	193.193	-1.93643	2.58094e-08	9.61267e-07	-1.4478	2.07918e-05	0.00229399
ENSG00000151693	ASAP2	97.4143	51.7369	45.5212	69.391	47.6188	181.661	188.556	-1.92909	2.41251e-08	1.11418e-06	-1.64812	1.41322e-06	0.000545749
ENSG00000073712	FERMT2	121.398	59.4016	41.647	120.608	128.205	190.745	187.784	-1.9045	1.8253e-09	5.34316e-08	-0.606546	0.0420452	0.639635
ENSG00000091409	ITGA6	1358.93	688.867	769.986	784.779	786.321	2551.05	2572.56	-1.81249	9.06167e-49	8.77866e-46	-1.70552	1.85412e-43	6.43565e-40
ENSG00000202538	RNU4-2	9603.24	2947.09	2195.67	19482.3	14554.3	8944.23	9495.82	-1.84226	4.67751e-14	4.58931e-12	0.884287	0.000283996	0.00590603
ENSG00000198752	CDC42BPB	183.353	80.4796	88.1367	160.26	167.276	301.039	302.927	-1.84099	2.88249e-13	2.39324e-11	-0.884227	0.000246206	0.00683539
ENSG00000063241	ISOC2	450.363	247.187	175.305	384.129	415.138	700.694	779.727	-1.81032	3.0973e-20	8.06872e-18	-0.892392	2.99641e-06	0.000155916
ENSG00000080824	HSP90AA1	5248.97	2166.24	2433.93	5411.67	5769.2	7392.32	8320.44	-1.77272	6.19654e-59	1.19138e-55	-0.491697	5.71831e-06	0.000212204
ENSG00000183598	H3C13	550.97	335.332	154.966	463.433	444.442	927.771	979.875	-1.96006	5.02775e-06	0.000183047	-1.0712	0.0122117	0.115327
ENSG00000115255	REEP6	14.7095	3.83236	4.84268	14.8695	12.21	28.5468	23.9559	-2.59346	0.00345798	0.184935	-0.944413	0.235314	1
ENSG00000103254	ANTKMT	28.7516	15.3294	5.81121	29.739	23.1989	38.9275	59.5034	-2.22683	0.000783399	0.00878065	-0.897035	0.148051	1
ENSG00000102096	PIM2	519.209	205.989	254.725	550.998	516.481	769.466	817.593	-1.78572	1.61813e-24	3.51797e-22	-0.571995	0.000653348	0.0136682
ENSG00000263934	SNORD3A	18350.9	6464.24	7016.07	21935	29081.7	24742.3	20866.4	-1.75829	8.30929e-41	5.06879e-38	0.161641	0.217378	0.600017
ENSG00000172059	KLF11	229.067	66.1082	97.8221	294.912	351.647	284.17	279.743	-1.78251	3.70705e-12	2.95998e-10	0.194826	0.413952	0.862013
ENSG00000203814	H2BC18	4836.81	3091.76	1467.33	3595.11	3791.19	8579.61	8495.85	-1.90509	5.80103e-06	0.000122025	-1.20902	0.00399796	0.0451303
ENSG00000188157	AGRN	49.8735	34.4913	12.591	37.1738	28.0829	89.5331	97.3693	-1.98949	0.000114351	0.00109571	-1.51053	0.00280681	0.358786
ENSG00000182208	MOB2	115.072	44.0722	50.3639	116.478	150.182	157.007	172.328	-1.80476	3.05838e-08	6.6412e-07	-0.312963	0.304612	1
ENSG00000150687	PRSS23	137.995	50.7788	69.7346	149.521	144.077	195.935	217.922	-1.78295	2.27401e-09	6.74167e-08	-0.49697	0.0780621	0.816908
ENSG00000171159	C9orf16	271.157	197.367	86.1997	208.999	155.066	548.877	430.434	-1.78543	4.9131e-09	1.88869e-07	-1.42034	2.78967e-06	0.000209331
ENSG00000198948	MFAP3L	270.685	119.761	116.224	305.651	299.144	381.489	401.841	-1.73218	6.79117e-16	7.44311e-14	-0.373967	0.0648519	0.45914
ENSG00000068078	FGFR3	25.708	16.2875	1.93707	20.6521	24.4199	37.6299	53.3213	-2.32319	0.00226693	0.0303691	-1.02297	0.154558	1
ENSG00000047648	ARHGAP6	321.02	149.462	169.494	291.607	273.503	499.569	542.486	-1.70986	1.7951e-17	2.20118e-15	-0.882849	5.69338e-06	0.000374912
ENSG00000130589	HELZ2	42.153	18.2037	9.68536	30.5651	78.1437	54.4984	61.8218	-2.06229	0.000562889	0.00428804	-0.116236	0.833414	1
ENSG00000100600	LGMN	143	79.5215	55.2065	134.652	135.53	241.35	211.74	-1.74637	3.45016e-09	9.6628e-08	-0.743085	0.00873853	0.282348
ENSG00000150594	ADRA2A	75.8199	32.5751	30.0246	75.1736	95.2376	120.675	101.233	-1.82087	3.47504e-06	9.26013e-05	-0.382198	0.29718	1
ENSG00000204420	MPIG6B	112.043	51.7369	41.647	132.173	129.425	163.495	153.782	-1.76249	4.75797e-08	1.02574e-06	-0.27617	0.359448	0.952986
ENSG00000115641	FHL2	310.283	122.636	153.997	351.085	340.658	416.524	476.8	-1.6944	1.70479e-15	2.35175e-13	-0.371261	0.067092	0.427633
ENSG00000127586	CHTF18	157.141	106.348	52.3009	129.695	119.658	254.326	280.516	-1.75422	3.26081e-08	7.4697e-07	-1.1006	0.000398153	0.0162743
ENSG00000174233	ADCY6	583.351	299.882	272.159	523.737	588.52	874.57	941.236	-1.66763	1.8051e-24	8.86584e-22	-0.710836	7.18816e-06	0.000304982
ENSG00000196415	PRTN3	1269.79	837.371	351.578	1002.87	992.669	2126.74	2307.5	-1.89901	8.00687e-05	0.00142345	-1.15196	0.0165848	0.132686
ENSG00000185022	MAFF	84.3521	43.1141	33.8987	85.0866	78.1437	108.997	156.873	-1.79564	2.22121e-06	5.00475e-05	-0.709935	0.0497304	0.879884
ENSG00000197253	TPSB2	289.606	142.755	150.123	260.216	253.967	472.32	458.254	-1.66719	4.32863e-16	6.40169e-14	-0.854475	1.64158e-05	0.00102297
ENSG00000148498	PARD3	57.5465	20.1199	23.2449	65.2606	79.3647	90.8307	66.4584	-1.85012	4.99622e-05	0.000942742	-0.116703	0.781196	1
ENSG00000101335	MYL9	16.6353	8.62281	5.81121	4.13042	7.32597	33.7371	40.1841	-2.3594	0.00336434	0.0414398	-2.72806	0.00107462	0.465656
ENSG00000116675	DNAJC6	864.739	380.362	446.495	911.17	894.99	1335.21	1220.21	-1.62658	1.1342e-28	3.10924e-26	-0.498948	0.000445369	0.0105973
ENSG00000115268	RPS15	3832.78	2197.86	1255.22	3934.64	4199	5342.14	6067.8	-1.72439	1.96639e-07	7.31744e-06	-0.488442	0.140005	0.476554
ENSG00000173272	MZT2A	244.614	183.953	89.1053	164.391	150.182	433.392	446.662	-1.68827	2.16781e-09	9.35026e-08	-1.48252	1.32115e-07	1.0561e-05
ENSG00000103811	CTSH	365.61	143.714	191.77	380.824	431.011	521.628	524.712	-1.64145	8.54814e-16	1.47158e-13	-0.368539	0.0595334	0.462611
ENSG00000147394	ZNF185	31.5792	14.3714	12.591	25.6086	29.3039	59.6888	47.9119	-1.99086	0.00065616	0.00457609	-0.969361	0.0795249	1
ENSG00000119782	FKBP1B	38.6404	12.4552	16.4651	47.9128	45.1768	48.0105	61.8218	-1.93284	0.000385312	0.00345253	-0.244388	0.624866	1
ENSG00000101017	CD40	87.0448	34.4913	47.4582	83.4344	83.0277	144.032	129.826	-1.73841	1.5302e-06	4.7921e-05	-0.71547	0.0380718	0.54266
ENSG00000261801	LOXL1-AS1	24.2784	9.5809	2.90561	39.652	32.9669	38.9275	21.6376	-2.25968	0.00303073	0.0421076	0.281774	0.674365	1
ENSG00000103326	CAPN15	202.444	140.839	86.1997	141.26	126.984	372.406	346.975	-1.66221	5.35012e-10	3.15829e-08	-1.41894	9.50813e-08	7.83437e-06
ENSG00000212402	SNORA74B	117.956	43.1141	36.8044	196.608	169.718	144.032	117.461	-1.70332	2.80517e-07	5.11264e-06	0.495651	0.0997635	0.636867
ENSG00000213316	LTC4S	45.3455	28.7427	17.4336	30.5651	28.0829	79.1525	88.096	-1.85853	0.000156987	0.00153479	-1.51091	0.00179724	0.27484
ENSG00000072110	ACTN1	1582.61	842.161	841.657	1263.91	1474.96	2565.32	2507.64	-1.59085	1.89853e-37	1.34406e-34	-0.891177	3.81425e-13	7.09981e-11
ENSG00000275714	H3C1	1483.88	987.791	629.548	1179.65	1190.47	2425.18	2490.64	-1.60382	1.32418e-21	3.32078e-19	-1.05271	2.87422e-10	3.24658e-08
ENSG00000172572	PDE3A	223.755	95.809	138.501	187.521	191.696	350.347	378.658	-1.63941	2.63737e-11	1.83892e-09	-0.945003	8.13385e-05	0.0025272
ENSG00000123989	CHPF	20.8652	11.4971	3.87414	15.6956	20.7569	28.5468	44.8208	-2.26309	0.00321856	0.0440698	-1.02707	0.153608	1
ENSG00000175866	BAIAP2	38.7181	17.2456	13.5595	41.3042	45.1768	53.2009	61.8218	-1.90456	0.000376015	0.00315205	-0.418148	0.399405	1
ENSG00000159840	ZYX	669.152	340.122	356.421	598.084	637.36	1082.18	1000.74	-1.57897	2.41085e-25	5.54508e-23	-0.753536	3.49331e-07	2.34742e-05
ENSG00000134463	ECHDC3	73.7351	16.2875	36.8044	109.869	97.6796	92.1283	89.6415	-1.77588	4.05941e-05	0.000779238	0.194189	0.626961	1
ENSG00000178209	PLEC	198.777	127.426	84.2626	163.565	161.171	298.444	357.793	-1.63525	6.99259e-10	3.32452e-08	-1.01794	8.78967e-05	0.00289024
ENSG00000006607	FARP2	342.14	122.636	145.28	485.737	492.061	394.465	412.66	-1.59246	2.81377e-15	3.72507e-13	0.275293	0.143018	0.638621
ENSG00000105655	ISYNA1	169.625	95.809	69.7346	171.825	161.171	299.741	219.467	-1.64234	8.64354e-09	2.22462e-07	-0.632921	0.0214018	0.274919
ENSG00000124006	OBSL1	196.303	90.0605	76.5143	267.651	230.768	272.492	240.332	-1.61875	2.70998e-10	1.66312e-08	-0.0347429	0.885219	1
ENSG00000196923	PDLIM7	119.894	72.8149	51.3324	104.087	94.0166	230.97	166.146	-1.67041	3.57059e-07	6.32174e-06	-0.993763	0.00187853	0.100888
ENSG00000008710	PKD1	140.523	90.0605	50.3639	130.521	130.646	212.803	228.74	-1.65362	1.35943e-07	2.63048e-06	-0.759047	0.0124586	0.191707
ENSG00000065989	PDE4A	39.3936	19.1618	7.74829	48.7389	58.6078	48.0105	54.094	-1.92588	0.000752716	0.00590458	0.0651208	0.900633	1
ENSG00000140859	KIFC3	196.229	106.348	62.9548	225.521	260.072	254.326	268.152	-1.62635	5.12514e-09	2.14828e-07	-0.109242	0.679702	0.974589
ENSG00000173621	LRFN4	63.8968	48.8626	13.5595	52.0433	47.6188	107.699	113.597	-1.82564	0.000232176	0.00334074	-1.14958	0.0177377	0.359077
ENSG00000115956	PLEK	5366.67	2615.59	3684.31	3467.9	4073.24	9234.89	9124.12	-1.5431	1.53395e-27	5.38046e-25	-1.28423	1.33083e-19	7.89197e-17
ENSG00000179855	GIPC3	50.2928	19.1618	20.3392	65.2606	61.0498	60.9863	74.9589	-1.78938	0.000161114	0.00156828	-0.110654	0.800051	1
ENSG00000100075	SLC25A1	424.864	220.361	222.763	394.042	412.696	629.327	669.993	-1.55333	1.35642e-18	3.11563e-16	-0.690049	5.46814e-05	0.00180054
ENSG00000174951	FUT1	45.1647	13.4133	23.2449	45.4346	58.6078	62.2839	68.0039	-1.83263	0.000339462	0.00444617	-0.333171	0.484657	1
ENSG00000140416	TPM1	411.805	228.026	240.197	316.39	316.238	639.708	730.269	-1.55146	9.57736e-18	1.12786e-15	-1.11724	3.64372e-10	4.40368e-08
ENSG00000142102	PGGHG	71.2958	28.7427	25.1819	81.7823	114.774	79.1525	98.142	-1.72326	3.72975e-05	0.000592571	0.135548	0.724846	1
ENSG00000058453	CROCC	60.3851	29.7008	25.1819	70.2171	54.9448	89.5331	92.7326	-1.73234	5.36193e-05	0.000985235	-0.536431	0.185596	0.942162
ENSG00000116898	MRPS15	1173.87	552.818	536.569	1351.47	1463.97	1584.35	1554.04	-1.52617	1.47909e-32	8.12677e-30	-0.157434	0.20477	0.583247
ENSG00000125534	PPDPF	26.1305	17.2456	1.93707	18.1738	28.0829	55.796	35.5475	-2.24211	0.00371324	0.0771039	-0.98405	0.180053	1
ENSG00000007038	PRSS21	54.7859	22.0361	24.2134	75.1736	50.0608	83.0452	74.1861	-1.76243	0.000136781	0.00219894	-0.315307	0.465877	1
ENSG00000165929	TC2N	86.5761	45.9883	46.4897	80.9562	54.9448	138.841	152.236	-1.65633	5.41665e-06	0.000111706	-1.0887	0.00219385	0.0908107
ENSG00000165802	NSMF	300.353	169.582	136.564	313.086	283.271	500.867	398.75	-1.55042	2.35632e-12	1.59289e-10	-0.586567	0.00618075	0.096581
ENSG00000138722	MMRN1	1553.23	769.347	1049.89	1072.26	1230.76	2599.06	2598.06	-1.51449	3.30672e-24	1.05708e-21	-1.17575	2.53616e-15	7.64317e-13
ENSG00000125910	S1PR4	152.02	85.27	92.0109	96.6518	107.448	291.956	238.787	-1.57771	1.0563e-08	2.61063e-07	-1.37818	4.92572e-07	5.52085e-05
ENSG00000175984	DENND2C	50.9468	17.2456	35.8358	34.6955	36.6299	94.7235	86.5505	-1.77079	0.000235146	0.00334253	-1.34564	0.0044351	0.364703
ENSG00000196422	PPP1R26	153.497	63.234	66.829	186.695	216.116	197.232	190.875	-1.57635	1.80403e-08	4.43864e-07	0.0514508	0.843876	1
ENSG00000164877	MICALL2	124.12	68.0244	60.0492	106.565	124.542	198.53	187.011	-1.58825	1.38185e-07	2.65444e-06	-0.741361	0.0107285	0.320069
ENSG00000100220	RTCB	896.981	340.122	484.268	1144.13	1083.02	1170.42	1159.93	-1.49926	1.37123e-19	1.69353e-17	-0.064669	0.688023	0.961361
ENSG00000177096	PHETA2	76.8326	37.3655	27.119	98.3039	95.2376	102.509	100.46	-1.65318	1.99447e-05	0.00046213	-0.0672713	0.852026	1
ENSG00000165716	DIPK1B	129.464	81.4377	59.0807	118.956	97.6796	210.208	209.421	-1.57792	2.13552e-07	4.11884e-06	-0.948	0.00139399	0.0802985
ENSG00000171345	KRT19	34.9434	17.2456	15.4966	25.6086	34.1879	58.3912	58.7307	-1.83879	0.000852748	0.00652853	-0.979728	0.0632881	1
ENSG00000090776	EFNB1	99.5064	65.1501	44.5526	77.6518	76.9227	167.388	165.373	-1.60018	2.29116e-06	6.31828e-05	-1.1056	0.000859356	0.0453445
ENSG00000105137	SYDE1	19.3498	3.83236	6.77975	28.0868	25.6409	32.4395	19.3193	-2.27164	0.00494296	0.0608731	0.0713423	0.919913	1
ENSG00000161618	ALDH16A1	188.813	113.055	92.9794	170.999	163.613	281.575	310.654	-1.52535	1.20066e-09	6.357e-08	-0.824703	0.000723879	0.0155916
ENSG00000169696	ASPSCR1	162.786	103.474	61.0177	161.912	167.276	250.433	232.604	-1.55205	1.15041e-07	2.27034e-06	-0.552391	0.0507742	0.694068
ENSG00000206052	DOK6	39.3939	15.3294	21.3078	40.4781	31.7459	68.7718	58.7307	-1.79552	0.000660848	0.0052834	-0.80848	0.107541	1
ENSG00000100300	TSPO	436.492	307.547	144.312	384.955	343.1	747.407	691.631	-1.67079	8.91086e-05	0.00182503	-0.982233	0.0207071	0.171517
ENSG00000135052	GOLM1	353.104	169.582	166.588	403.129	442	445.071	492.256	-1.4818	2.69367e-14	2.47115e-12	-0.153708	0.407517	0.93163
ENSG00000172725	CORO1B	485.02	228.984	271.19	492.346	529.912	700.694	686.994	-1.47194	2.42447e-17	5.02821e-15	-0.442002	0.00855198	0.0966345
ENSG00000133315	MACROD1	101.568	82.3958	34.8673	71.8693	59.8288	184.257	176.192	-1.61865	2.62396e-05	0.000581584	-1.44665	0.000162532	0.0127681
ENSG00000095917	TPSD1	83.648	33.5332	45.5212	92.5213	90.3536	123.27	116.689	-1.60075	1.31999e-05	0.000323724	-0.389789	0.262845	1
ENSG00000197879	MYO1C	130.709	63.234	59.0807	154.478	152.624	157.007	197.83	-1.54277	3.12228e-07	5.3935e-06	-0.214449	0.45238	1
ENSG00000110697	PITPNM1	138.004	88.1443	61.0177	119.782	125.763	215.399	217.922	-1.53842	1.89299e-07	3.58353e-06	-0.821083	0.00422857	0.175361
ENSG00000172137	CALB2	57.3869	39.2817	19.3707	43.7824	51.2818	102.509	88.096	-1.69623	0.000228365	0.00334074	-1.00497	0.0246205	0.426362
ENSG00000089505	CMTM1	21.142	9.5809	3.87414	25.6086	28.0829	27.2492	32.4564	-2.15325	0.0044485	0.0860281	-0.160325	0.813859	1
ENSG00000184678	H2BC21	6131.74	3429.01	2798.1	6711.93	6963.34	8043.71	8844.37	-1.43967	1.15523e-35	5.58905e-33	-0.304894	0.00789547	0.0795508
ENSG00000100632	ERH	1528.53	774.137	665.384	1750.47	2057.38	1797.15	2126.67	-1.44832	3.24927e-24	1.068e-21	-0.0462948	0.740372	0.912212
ENSG00000145214	DGKQ	101.923	44.0722	55.2065	124.739	92.7956	144.032	150.691	-1.57123	4.31784e-06	0.000113703	-0.43198	0.185358	1
ENSG00000183579	ZNRF3	96.1298	37.3655	54.238	107.391	105.006	137.544	135.235	-1.57427	6.14304e-06	0.000153984	-0.359954	0.276242	1
ENSG00000073464	CLCN4	653.96	311.379	456.18	503.911	545.785	1031.58	1074.93	-1.45721	9.23913e-16	8.58247e-14	-1.00673	2.11111e-08	1.94305e-06
ENSG00000167543	TP53I13	146.994	91.9767	69.7346	137.956	120.879	217.994	243.423	-1.5149	1.10521e-07	2.13788e-06	-0.832862	0.00271964	0.0660838
ENSG00000129968	ABHD17A	238.016	172.456	92.0109	218.086	196.58	367.216	381.749	-1.50194	3.12353e-08	1.23285e-06	-0.851524	0.0014139	0.0258741
ENSG00000169683	LRRC45	65.8922	45.9883	18.4022	68.5649	57.3868	99.9138	105.097	-1.6709	0.00023756	0.00341756	-0.699688	0.110612	0.839451
ENSG00000001630	CYP51A1	144.584	113.055	85.2311	56.9998	52.5028	273.79	285.926	-1.49769	9.56689e-08	1.96604e-06	-2.3503	2.18505e-15	1.61928e-12
ENSG00000106803	SEC61B	410.925	179.163	220.826	479.128	504.271	524.223	557.941	-1.4375	2.0707e-14	3.18227e-12	-0.140415	0.43597	0.841677
ENSG00000205309	NT5M	217.645	118.803	106.539	230.477	228.326	333.479	288.244	-1.46037	6.67567e-10	3.28762e-08	-0.434504	0.0559444	0.339579
ENSG00000174791	RIN1	31.3895	14.3714	10.6539	33.8694	37.8509	54.4984	37.0931	-1.86061	0.00201597	0.010311	-0.344943	0.537222	1
ENSG00000196924	FLNA	7531.35	4608.41	3895.45	6838.32	7448.07	10838.7	11559.1	-1.39733	4.17271e-37	2.57871e-34	-0.649202	2.94764e-09	2.80309e-07
ENSG00000198355	PIM3	189.441	107.306	104.602	160.26	181.928	295.849	286.698	-1.45813	3.11432e-09	1.3536e-07	-0.770484	0.00128587	0.0239391
ENSG00000116096	SPR	48.7896	16.2875	21.3078	66.0867	68.3757	51.9033	68.7767	-1.69182	0.000547755	0.00359284	0.146409	0.744623	1
ENSG00000119383	PTPA	1025.44	436.889	540.443	1250.69	1339.43	1320.94	1264.25	-1.40283	3.45714e-22	5.77053e-20	0.00262969	0.985069	1
ENSG00000124074	ENKD1	41.1502	29.7008	11.6224	37.9998	25.6409	70.0694	71.8678	-1.77976	0.00129024	0.00915343	-1.14616	0.0334002	0.876654
ENSG00000105227	PRX	23.9532	12.4552	7.74829	16.5217	26.8619	37.6299	42.5025	-1.99012	0.00365282	0.0760598	-0.903203	0.162805	1
ENSG00000172236	TPSAB1	1021.64	680.244	477.488	1005.34	888.885	1690.75	1387.13	-1.40873	4.3068e-16	4.11602e-14	-0.697291	4.79183e-05	0.00164182
ENSG00000125257	ABCC4	3924.4	1850.07	2398.09	4102.33	4081.79	5604.26	5509.86	-1.38746	3.87851e-29	1.92946e-26	-0.441391	0.000331509	0.00703794
ENSG00000034053	APBA2	315.089	200.241	163.683	269.303	278.387	530.711	448.208	-1.42399	8.87427e-12	8.78285e-10	-0.835271	4.49848e-05	0.00216286
ENSG00000144485	HES6	22.7255	8.62281	9.68536	25.6086	19.5359	35.0347	37.8658	-1.99573	0.00382519	0.0788327	-0.685366	0.286307	1
ENSG00000196747	H2AC13	5453.54	3978.95	1655.23	4075.07	4582.4	8400.54	10029	-1.70977	0.000645399	0.00762311	-1.09007	0.0295801	0.191707
ENSG00000176108	CHMP6	53.2101	30.6589	20.3392	58.6519	50.0608	83.0452	76.5044	-1.64276	0.000335031	0.00311538	-0.546906	0.209449	1
ENSG00000207445	SNORD15B	47.6277	29.7008	4.84268	57.8258	69.5967	55.796	68.0039	-1.8438	0.00216999	0.0129907	0.0350242	0.950659	1
ENSG00000135940	COX5B	487.653	276.888	292.498	403.129	450.547	773.359	729.497	-1.39912	1.34686e-16	1.43648e-14	-0.817489	8.58012e-07	4.97177e-05
ENSG00000186834	HEXIM1	242.024	136.049	148.186	208.173	195.359	395.762	368.612	-1.42564	1.04075e-10	7.00225e-09	-0.91806	2.2273e-05	0.000881228
ENSG00000102287	GABRE	136.709	75.6891	42.6156	192.477	177.044	157.007	175.419	-1.49269	3.44059e-06	4.55689e-05	0.151269	0.618297	1
ENSG00000187609	EXD3	57.0734	37.3655	19.3707	56.1737	53.7238	86.938	88.8688	-1.63142	0.000335676	0.00372017	-0.677154	0.121152	0.860944
ENSG00000177989	ODF3B	18.9995	11.4971	1.93707	12.3913	21.9779	33.7371	32.4564	-2.29798	0.00618311	0.111295	-0.959867	0.221937	1
ENSG00000132819	RBM38	208.918	155.211	52.3009	150.347	155.066	382.787	357.793	-1.83505	0.0021317	0.017806	-1.27785	0.0318091	0.244384
ENSG00000224051	CPTP	38.0054	18.2037	19.3707	35.5216	30.5249	68.7718	55.6396	-1.72181	0.0010786	0.00789863	-0.903013	0.0742412	1
ENSG00000013016	EHD3	303.654	186.828	189.833	218.086	233.21	476.213	517.757	-1.40175	2.21987e-12	2.03583e-10	-1.14304	7.90604e-09	1.10918e-06
ENSG00000129195	PIMREG	218.563	91.0186	119.13	289.129	246.641	284.17	281.289	-1.42806	6.53744e-09	2.62149e-07	-0.0743799	0.751072	0.979296
ENSG00000151651	ADAM8	100.995	65.1501	52.3009	83.4344	73.2597	180.364	151.463	-1.49398	7.1064e-06	0.000174994	-1.07405	0.00102856	0.0533723
ENSG00000141574	SECTM1	39.0382	8.62281	17.4336	54.5215	64.7127	44.1178	44.8208	-1.77278	0.00172548	0.0116826	0.419049	0.411913	1
ENSG00000205639	MFSD2B	112.636	60.3597	52.3009	121.434	126.984	168.686	146.054	-1.47796	3.08371e-06	4.20334e-05	-0.338499	0.262065	0.894858
ENSG00000007541	PIGQ	142.83	67.0663	81.357	160.26	142.856	207.613	197.83	-1.44872	3.58436e-07	6.33221e-06	-0.4154	0.127957	0.929772
ENSG00000120915	EPHX2	48.5521	32.5751	13.5595	47.9128	48.8398	76.5573	71.8678	-1.68335	0.000872144	0.00518427	-0.616366	0.202762	1
ENSG00000107816	LZTS2	272.424	176.289	116.224	302.347	260.072	400.953	378.658	-1.41279	2.94752e-09	1.59166e-07	-0.467118	0.0435947	0.391988
ENSG00000132386	SERPINF1	166.013	70.8987	91.0424	186.695	210.011	214.101	223.331	-1.43503	1.25336e-07	2.45519e-06	-0.144755	0.575079	1
ENSG00000062822	POLD1	709.991	502.997	359.327	579.084	583.636	1047.15	1187.75	-1.37525	2.74941e-15	2.36702e-13	-0.944366	4.46335e-08	3.88008e-06
ENSG00000149564	ESAM	378.39	223.235	224.7	322.173	334.553	600.78	564.896	-1.37845	4.28313e-14	4.88276e-12	-0.827466	3.81588e-06	0.000294042
ENSG00000170801	HTRA3	62.8768	27.7846	21.3078	80.9562	97.6796	86.938	62.5945	-1.59624	0.000301522	0.00413533	0.26302	0.518752	1
ENSG00000197905	TEAD4	20.6976	10.539	6.77975	13.2173	18.3149	50.6057	24.7287	-2.10518	0.00518835	0.0631196	-1.25229	0.0821612	1
ENSG00000119514	GALNT12	71.2306	30.6589	22.2763	94.1735	123.321	80.4501	76.5044	-1.56589	0.000173861	0.00266392	0.467149	0.221306	1
ENSG00000201998	SNORA23	349.055	192.576	81.357	498.128	472.525	410.036	439.707	-1.63329	0.000574427	0.00766791	0.191784	0.682528	1
ENSG00000090006	LTBP4	98.0446	65.1501	37.7729	96.6518	94.0166	172.578	122.098	-1.50958	4.29649e-05	0.000827952	-0.619973	0.0828649	0.750865
ENSG00000165702	GFI1B	1586.84	983.959	931.731	1368.82	1376.06	2634.09	2226.36	-1.34144	4.32611e-26	1.73106e-23	-0.82266	6.36935e-11	8.55194e-09
ENSG00000169710	FASN	740.557	565.273	320.585	617.084	639.802	1083.48	1217.12	-1.3776	2.65169e-11	1.34891e-09	-0.873512	2.09429e-05	0.000820901
ENSG00000105048	TNNT1	85.2699	39.2817	52.3009	75.1736	85.4697	138.841	120.552	-1.49869	3.57158e-05	0.000706185	-0.691351	0.0484621	0.599982
ENSG00000167645	YIF1B	759.899	495.333	464.897	579.084	581.194	1217.13	1221.75	-1.34479	1.80338e-21	2.71855e-19	-1.07191	2.24967e-14	7.27056e-12
ENSG00000184260	H2AC20	3724.89	2495.83	1053.77	3704.16	4050.04	5490.07	5555.46	-1.63772	0.000659092	0.00770152	-0.510444	0.288117	0.657403
ENSG00000197959	DNM3	265.061	137.007	158.84	240.39	284.492	376.299	393.341	-1.3805	3.36511e-10	2.65988e-08	-0.557275	0.00904346	0.121672
ENSG00000157870	PRXL2B	108.698	50.7788	43.5841	137.13	161.171	121.973	137.553	-1.46315	9.63025e-06	0.0001215	0.193712	0.530097	1
ENSG00000136830	NIBAN2	858.109	491.5	561.751	701.345	727.713	1357.27	1309.08	-1.33954	2.3049e-21	3.37531e-19	-0.899991	1.15967e-10	1.79334e-08
ENSG00000079308	TNS1	103.492	43.1141	49.3953	117.304	155.066	107.699	148.372	-1.47776	2.76697e-05	0.000293677	0.0747822	0.821937	1
ENSG00000104368	PLAT	36.1364	18.2037	11.6224	41.3042	46.3978	50.6057	48.6846	-1.73326	0.00186348	0.0178081	-0.180796	0.726595	1
ENSG00000103260	METRN	32.2109	14.3714	16.4651	23.1303	32.9669	62.2839	44.048	-1.7774	0.00233955	0.0116826	-0.925209	0.0987187	1
ENSG00000110047	EHD1	244.309	139.881	115.256	278.39	271.061	316.61	344.656	-1.3759	1.26828e-09	6.88056e-08	-0.268797	0.21674	0.665515
ENSG00000167664	TMIGD2	95.0142	54.6112	38.7414	117.304	100.122	127.163	132.144	-1.47454	2.64635e-05	0.000541896	-0.2514	0.45128	1
ENSG00000127951	FGL2	553.032	278.804	341.893	539.432	587.299	725.348	845.412	-1.34232	1.62317e-14	2.54954e-12	-0.483488	0.00467932	0.0592056
ENSG00000142327	RNPEPL1	105.068	47.9045	61.0177	109.043	114.774	124.568	173.101	-1.45887	1.78147e-05	0.000190727	-0.420829	0.197555	0.82967
ENSG00000169750	RAC3	137.948	66.1082	67.7975	142.912	189.254	202.423	159.191	-1.42701	2.82465e-06	3.8111e-05	-0.1222	0.673803	1
ENSG00000128791	TWSG1	347.301	163.833	191.77	432.042	389.497	443.773	462.89	-1.35149	7.48424e-12	4.87845e-10	-0.141199	0.456044	0.980085
ENSG00000163734	CXCL3	92.7146	54.6112	54.238	75.9997	67.1547	182.959	121.325	-1.47402	3.80972e-05	0.000738736	-1.07493	0.00230402	0.096581
ENSG00000113273	ARSB	726.634	326.709	342.862	987.996	1021.97	868.082	812.183	-1.3259	4.80418e-19	5.99658e-17	0.259515	0.0676732	0.371186
ENSG00000172232	AZU1	219.726	178.205	95.885	180.912	136.751	338.669	387.931	-1.408	8.88396e-07	2.11909e-05	-1.18949	3.05561e-05	0.00121402
ENSG00000065268	WDR18	223.812	176.289	104.602	190.825	129.425	364.62	377.113	-1.40103	5.08077e-07	1.30128e-05	-1.2035	1.48611e-05	0.00060483
ENSG00000120594	PLXDC2	806.916	541.321	556.908	488.215	517.702	1414.36	1322.99	-1.31658	4.4952e-21	6.49008e-19	-1.44486	1.01037e-24	9.4027e-22
ENSG00000215030	RPL13P12	162.834	110.18	60.0492	175.13	174.602	184.257	272.788	-1.43131	7.73737e-06	9.41474e-05	-0.392987	0.206346	0.823221
ENSG00000160972	PPP1R16A	26.2823	16.2875	5.81121	30.5651	20.7569	40.225	44.048	-1.93196	0.00448757	0.056594	-0.70743	0.270687	1
ENSG00000177697	CD151	382.648	166.708	227.606	452.694	449.326	499.569	499.983	-1.34224	1.70174e-11	1.58044e-09	-0.148009	0.441909	0.974656
ENSG00000176014	TUBB6	902.321	463.716	484.268	978.909	1129.42	1165.23	1192.39	-1.31483	2.54023e-20	5.62619e-18	-0.163721	0.236841	0.683553
ENSG00000149761	NUDT22	111.927	73.773	66.829	80.1301	75.7017	184.257	190.875	-1.41654	3.89177e-06	5.16495e-05	-1.26614	3.42319e-05	0.00450945
ENSG00000173581	CCDC106	60.9172	38.3236	29.0561	48.7389	54.9448	98.6162	95.8237	-1.52786	0.000254	0.00384955	-0.910317	0.0250703	0.431781
ENSG00000015532	XYLT2	288.34	191.618	144.312	276.738	262.514	439.88	414.979	-1.34603	5.17889e-10	3.92552e-08	-0.662241	0.00177239	0.0391839
ENSG00000128602	SMO	136.696	64.1921	52.3009	204.043	191.696	155.71	152.236	-1.40141	2.31745e-06	3.30752e-05	0.363864	0.187352	0.800759
ENSG00000167508	MVD	359.837	298.924	173.368	248.651	234.431	580.019	623.627	-1.35026	6.77525e-09	2.5126e-07	-1.31672	1.64876e-08	1.95785e-06
ENSG00000260314	MRC1	308.581	177.247	195.644	257.738	284.492	454.154	482.21	-1.32976	3.61419e-11	2.73412e-09	-0.79218	5.89412e-05	0.00235867
ENSG00000061918	GUCY1B1	469.48	318.086	310.9	304.825	322.343	761.68	799.046	-1.31203	3.63641e-15	4.66369e-13	-1.31798	3.36751e-15	1.224e-12
ENSG00000182732	RGS6	168.914	98.6833	118.161	109.043	129.425	273.79	284.38	-1.36507	1.72153e-07	3.31262e-06	-1.23361	2.17711e-06	0.000439911
ENSG00000232810	TNF	61.0914	27.7846	32.9302	70.2171	61.0498	93.4259	81.141	-1.51983	0.000314427	0.00455342	-0.403416	0.314647	1
ENSG00000181218	H2AW	184.357	179.163	89.1053	74.3475	53.7238	365.918	343.883	-1.40259	5.77365e-06	0.000109917	-2.45726	2.94948e-14	1.01674e-11
ENSG00000262814	MRPL12	22.9253	21.078	3.87414	1.65217	2.44199	42.8202	65.6856	-2.12486	0.0060843	0.071439	-4.77073	2.89724e-06	0.00137661
ENSG00000127561	SYNGR3	18.0227	8.62281	5.81121	14.8695	14.6519	40.225	23.9559	-2.13979	0.00646621	0.0748279	-1.10758	0.135342	1
ENSG00000168497	CAVIN2	1361.42	691.741	844.563	1458.04	1428.56	1876.3	1869.34	-1.28581	2.57202e-22	6.68935e-20	-0.375548	0.00391256	0.0459661
ENSG00000177943	MAMDC4	39.9578	24.9104	9.68536	48.7389	43.9558	54.4984	57.9579	-1.70114	0.0022904	0.01281	-0.278033	0.596672	1
ENSG00000140691	ARMC5	97.2924	59.4016	44.5526	102.434	98.9006	140.139	138.326	-1.42085	2.74007e-05	0.000600971	-0.466593	0.151791	0.897309
ENSG00000124767	GLO1	1341.4	735.813	884.273	1235.82	1256.4	1955.46	1980.61	-1.28094	1.06437e-22	3.01838e-20	-0.659709	3.2524e-07	1.71529e-05
ENSG00000005249	PRKAR2B	782.748	467.548	618.894	450.215	494.503	1358.57	1306.76	-1.29439	9.93786e-16	9.57284e-14	-1.49801	2.97158e-20	2.59299e-17
ENSG00000110628	SLC22A18	31.5641	19.1618	8.71682	30.5651	34.1879	55.796	40.9569	-1.78636	0.00343905	0.029059	-0.574556	0.319939	1
ENSG00000183813	CCR4	80.0358	32.5751	48.4268	94.1735	83.0277	99.9138	122.098	-1.46042	0.000140009	0.00220881	-0.327519	0.371347	1
ENSG00000099624	ATP5F1D	142.95	88.1443	67.7975	161.912	136.751	203.72	199.375	-1.36927	2.09368e-06	3.01976e-05	-0.427847	0.124355	0.682951
ENSG00000147813	NAPRT	87.1376	45.9883	54.238	66.0867	85.4697	146.627	124.416	-1.43134	6.50807e-05	0.00126831	-0.842392	0.0160772	0.339536
ENSG00000212607	SNORA3B	33.1178	7.66472	16.4651	43.7824	48.8398	40.225	41.7297	-1.76628	0.00344282	0.0187213	0.173064	0.753747	1
ENSG00000143369	ECM1	55.45	27.7846	17.4336	78.4779	76.9227	60.9863	71.095	-1.5507	0.000782156	0.00891291	0.230085	0.590096	1
ENSG00000263731	AC145207.5	83.15	36.4074	36.8044	115.652	107.448	120.675	81.9138	-1.45685	0.000142849	0.00186163	0.152229	0.671485	1
ENSG00000141179	PCTP	409.456	196.409	242.134	437.824	505.492	513.842	561.032	-1.29544	1.58832e-11	8.97823e-10	-0.192813	0.30011	0.743853
ENSG00000149257	SERPINH1	469.525	288.385	242.134	495.65	499.387	629.327	662.266	-1.28461	1.89612e-13	2.56357e-11	-0.377576	0.0262148	0.197453
ENSG00000099364	FBXL19	221.675	139.881	123.973	203.217	205.127	342.562	315.291	-1.31585	1.01244e-08	3.8912e-07	-0.686186	0.00222604	0.0365021
ENSG00000131016	AKAP12	107.175	49.8207	70.7031	114.826	86.6907	180.364	140.644	-1.40798	4.06428e-05	0.000413404	-0.658984	0.04846	0.680828
ENSG00000273983	H3C8	3449.93	2657.74	1522.54	2776.47	2782.65	5168.27	5791.93	-1.39066	1.95725e-05	0.000417351	-0.979425	0.00262559	0.0349174
ENSG00000160284	SPATC1L	39.4645	23.9523	17.4336	33.0433	35.4089	63.5815	63.3673	-1.61654	0.00168113	0.011431	-0.893279	0.0724262	1
ENSG00000158477	CD1A	87.7091	49.8207	48.4268	82.6083	81.8067	149.222	114.37	-1.41679	6.56353e-05	0.000961026	-0.673687	0.0502771	0.881721
ENSG00000128626	MRPS12	221.962	136.049	147.217	179.26	169.718	334.776	364.748	-1.30631	9.43956e-09	3.54686e-07	-1.00353	8.40527e-06	0.000374912
ENSG00000130511	SSBP4	219.529	193.534	79.4199	193.304	135.53	389.275	326.11	-1.38776	2.51462e-05	0.00047306	-1.11382	0.000683443	0.0148669
ENSG00000185900	POMK	322.043	155.211	194.676	357.694	369.962	420.416	434.298	-1.28956	2.65963e-10	2.10154e-08	-0.233663	0.235824	0.788965
ENSG00000161179	YDJC	182.958	123.594	111.382	142.912	133.088	310.122	276.652	-1.3175	1.18656e-07	3.47159e-06	-1.0831	1.15892e-05	0.000493293
ENSG00000197766	CFD	99.6501	66.1082	32.9302	111.521	122.1	128.461	136.781	-1.42202	0.000121298	0.00200734	-0.186441	0.599031	1
ENSG00000085741	WNT11	62.5389	29.7008	37.7729	56.1737	64.7127	85.6404	101.233	-1.47447	0.000397187	0.00513405	-0.637076	0.112468	0.842556
ENSG00000105329	TGFB1	205.378	110.18	128.815	189.999	210.011	316.61	276.652	-1.30853	7.03793e-08	2.20291e-06	-0.567903	0.0162511	0.154003
ENSG00000133243	BTBD2	415.051	251.978	228.574	436.172	415.138	598.185	560.26	-1.26783	1.42061e-12	2.04694e-10	-0.441825	0.0112248	0.113907
ENSG00000163520	FBLN2	499.233	276.888	280.875	533.65	567.763	638.41	697.813	-1.26246	4.74501e-14	3.77773e-12	-0.282062	0.0824194	0.41485
ENSG00000100258	LMF2	258.582	179.163	147.217	220.564	201.464	439.88	363.203	-1.29486	9.56424e-09	3.58298e-07	-0.921816	3.60273e-05	0.00151454
ENSG00000142798	HSPG2	431.264	240.481	222.763	486.563	526.249	524.223	587.307	-1.26529	2.18586e-12	2.0159e-10	-0.138356	0.426208	0.833252
ENSG00000035403	VCL	2669.43	1421.81	1578.71	2947.47	3008.53	3611.17	3448.88	-1.23407	1.21627e-29	6.10992e-27	-0.245066	0.0228908	0.160312
ENSG00000184897	H1-10	198.392	156.169	80.3885	162.738	191.696	304.932	294.426	-1.34019	4.64674e-06	8.9855e-05	-0.76053	0.00834891	0.0984443
ENSG00000141526	SLC16A3	173.723	145.63	103.633	89.217	80.5857	264.707	358.566	-1.3271	2.00047e-06	4.24136e-05	-1.8773	5.97976e-11	9.39096e-09
ENSG00000100979	PLTP	256.396	115.929	155.934	319.694	279.608	354.24	312.973	-1.29266	3.24424e-08	1.12654e-06	-0.149387	0.507625	0.908198
ENSG00000070214	SLC44A1	1389.38	738.688	904.612	1288.69	1520.14	1899.66	1984.48	-1.24155	1.33573e-18	2.08231e-16	-0.469861	0.000749503	0.0123775
ENSG00000143772	ITPKB	217.825	144.672	102.665	215.608	236.873	276.385	330.746	-1.29915	2.48612e-07	6.98497e-06	-0.430098	0.0791199	0.41318
ENSG00000213672	NCKIPSD	161.022	86.2281	93.948	175.13	164.834	221.886	224.104	-1.30798	7.08978e-07	1.15972e-05	-0.390314	0.12479	0.920957
ENSG00000144655	CSRNP1	442.051	200.241	258.599	520.433	578.752	525.521	568.76	-1.25584	3.33879e-11	2.53748e-09	0.00303865	0.986741	1
ENSG00000149292	TTC12	81.5795	40.2398	46.4897	91.6953	80.5857	128.461	102.006	-1.40373	0.000149086	0.00193736	-0.409966	0.248337	1
ENSG00000047597	XK	403.068	239.523	294.435	302.347	313.796	650.088	618.218	-1.2473	1.54391e-11	1.87803e-09	-1.0416	1.53048e-08	1.4829e-06
ENSG00000162636	FAM102B	480.389	259.642	264.41	500.607	620.266	617.649	619.763	-1.23963	4.03196e-12	3.77983e-10	-0.146532	0.397651	0.81726
ENSG00000130299	GTPBP3	66.7069	41.1979	25.1819	75.9997	76.9227	84.3428	96.5965	-1.44986	0.00051377	0.00520708	-0.246763	0.534579	1
ENSG00000151718	WWC2	416.756	196.409	246.008	496.476	515.26	493.081	553.305	-1.24473	5.15944e-11	5.94276e-09	-0.0518126	0.777109	0.979296
ENSG00000167535	CACNB3	67.6309	37.3655	35.8358	66.0867	70.8177	92.1283	103.551	-1.42185	0.000318732	0.003576	-0.520692	0.170169	0.932461
ENSG00000137818	RPLP1	5054.33	3487.45	2764.2	5008.54	4586.06	7261.27	7218.46	-1.21166	6.19069e-24	1.83216e-21	-0.593339	7.143e-07	3.76524e-05
ENSG00000214063	TSPAN4	219.018	135.091	109.445	256.086	222.221	290.658	300.608	-1.2744	9.64056e-08	3.34916e-06	-0.303495	0.188713	0.633468
ENSG00000125652	ALKBH7	99.9445	62.2759	53.2695	109.043	79.3647	138.841	156.873	-1.35864	6.51022e-05	0.000955273	-0.644763	0.0514126	0.610232
ENSG00000159069	FBXW5	630.478	468.506	309.931	583.215	579.973	935.556	905.689	-1.24138	2.55503e-11	1.2858e-09	-0.662098	0.000322178	0.00834358
ENSG00000180900	SCRIB	210.332	183.953	92.9794	157.782	141.635	338.669	346.975	-1.30785	5.81711e-06	0.00012818	-1.19321	3.47284e-05	0.00129413
ENSG00000213625	LEPROT	631.871	294.134	368.044	802.953	780.216	774.656	771.226	-1.22324	6.90777e-14	5.08919e-12	0.0349058	0.82523	0.991379
ENSG00000187118	CMC1	79.5989	83.3539	17.4336	45.4346	30.5249	136.246	164.6	-1.57893	0.00216649	0.0217386	-1.97736	0.000153616	0.0119432
ENSG00000141577	CEP131	88.8822	75.6891	31.9617	72.6953	64.7127	137.544	150.691	-1.42185	0.000403461	0.00523119	-1.06743	0.00729474	0.384029
ENSG00000253250	C8orf88	55.8727	27.7846	31.9617	63.6084	46.3978	84.3428	81.141	-1.46888	0.000857563	0.00789863	-0.579069	0.171932	1
ENSG00000274641	H2BC17	2693.11	2013.91	879.43	2625.29	2451.76	4165.24	4023.05	-1.50079	0.00119274	0.0133218	-0.689517	0.136276	0.478442
ENSG00000138604	GLCE	275.413	142.755	136.564	354.39	357.752	317.908	343.111	-1.24494	4.2424e-09	2.65988e-07	0.105069	0.602542	0.996711
ENSG00000105429	MEGF8	223.554	167.666	99.7592	223.869	201.464	306.229	342.338	-1.27977	1.29917e-06	2.89597e-05	-0.608597	0.019065	0.175258
ENSG00000025708	TYMP	91.089	61.3178	42.6156	70.2171	102.564	120.675	149.145	-1.38083	0.000196742	0.00316734	-0.65751	0.0688378	0.689798
ENSG00000164086	DUSP7	270.403	148.504	162.714	292.434	282.05	382.787	353.93	-1.24125	4.60513e-09	2.86959e-07	-0.355945	0.0827558	0.49968
ENSG00000177917	ARL6IP6	234.647	129.342	162.714	195.782	224.663	332.181	363.203	-1.25378	7.0239e-08	2.20291e-06	-0.731476	0.00137771	0.0266594
ENSG00000177380	PPFIA3	37.8	26.8265	8.71682	39.652	37.8509	55.796	57.9579	-1.67794	0.0038765	0.01942	-0.55335	0.319111	1
ENSG00000152689	RASGRP3	540.957	345.871	398.068	350.259	424.906	799.31	927.326	-1.21709	4.37973e-12	2.67644e-10	-1.16224	3.90756e-11	5.84545e-09
ENSG00000172543	CTSW	466.746	244.313	267.316	567.519	533.575	590.4	597.353	-1.21544	1.38999e-12	1.40792e-10	-0.108378	0.512894	0.862013
ENSG00000135776	ABCB10	441.737	211.738	236.323	569.998	589.741	541.092	501.529	-1.2166	8.04294e-12	4.81099e-10	0.154944	0.362981	0.793742
ENSG00000167100	SAMD14	65.8568	38.3236	44.5526	42.9563	47.6188	125.865	95.8237	-1.41309	0.000444336	0.00601496	-1.28864	0.00132118	0.0618548
ENSG00000107957	SH3PXD2A	180.803	98.6833	124.941	147.043	175.823	272.492	265.834	-1.26705	9.61685e-07	2.2145e-05	-0.741856	0.00348529	0.0526972
ENSG00000165233	CARD19	323.414	177.247	179.179	387.433	363.857	413.929	418.842	-1.22464	4.10365e-10	2.63147e-08	-0.147487	0.434301	0.927907
ENSG00000100726	TELO2	111.659	95.809	39.71	104.087	75.7017	166.09	188.556	-1.38929	0.000302579	0.00220634	-0.975238	0.0103784	0.31425
ENSG00000165879	FRAT1	63.0274	41.1979	17.4336	96.6518	53.7238	93.4259	75.7316	-1.52326	0.00179193	0.0187266	-0.155117	0.739591	1
ENSG00000169891	REPS2	89.7208	29.7008	59.0807	110.695	107.448	115.485	115.916	-1.38289	0.000307691	0.00419098	-0.0846131	0.817175	1
ENSG00000148426	PROSER2	101.821	64.1921	56.1751	94.9996	94.0166	160.9	140.644	-1.32113	4.92703e-05	0.000924598	-0.669898	0.0345514	0.518899
ENSG00000160360	GPSM1	75.3615	36.4074	40.6785	74.3475	97.6796	114.187	88.8688	-1.39041	0.00038467	0.00495779	-0.238828	0.522861	1
ENSG00000105376	ICAM5	44.5598	27.7846	20.3392	40.4781	41.5138	62.2839	74.9589	-1.5165	0.00187953	0.0125373	-0.748934	0.112031	1
ENSG00000176783	RUFY1	873.061	522.159	568.53	835.996	830.277	1184.69	1296.71	-1.18752	1.73848e-17	1.85715e-15	-0.575952	2.80489e-05	0.00110308
ENSG00000071246	VASH1	180.954	93.8929	101.696	195.782	227.105	240.053	227.195	-1.25489	8.78784e-07	2.04752e-05	-0.145804	0.551352	0.917064
ENSG00000278828	H3C10	7307.68	5107.58	4458.17	5951.1	6699.6	9965.43	11664.2	-1.17747	6.00739e-24	1.8091e-21	-0.774622	2.94714e-11	4.02757e-09
ENSG00000141582	CBX4	123.926	109.222	47.4582	96.6518	91.5746	194.637	204.012	-1.34748	0.000159489	0.001335	-1.08214	0.00228102	0.0579281
ENSG00000239264	TXNDC5	76.3123	52.695	37.7729	68.5649	64.7127	101.211	132.917	-1.37815	0.000346583	0.00457904	-0.817823	0.0300212	0.471398
ENSG00000162738	VANGL2	40.8043	22.0361	15.4966	49.565	47.6188	50.6057	59.5034	-1.55713	0.00267882	0.0166781	-0.184019	0.70563	1
ENSG00000115286	NDUFS7	247.521	225.151	86.1997	114.826	119.658	467.129	472.164	-1.59291	0.00303054	0.0210693	-2.00247	0.000207239	0.00657417
ENSG00000149781	FERMT3	1985.55	1411.27	1296.87	1587.73	1540.9	2979.25	3097.27	-1.16632	3.06204e-25	1.10513e-22	-0.957686	1.29416e-17	6.19012e-15
ENSG00000070182	SPTB	308.818	182.995	182.085	312.26	332.111	430.797	412.66	-1.207	1.19814e-09	8.15239e-08	-0.388817	0.0438067	0.338217
ENSG00000105610	KLF1	668.24	463.716	428.093	586.519	507.934	1014.71	1008.47	-1.18165	1.31064e-14	1.72425e-12	-0.883087	6.73863e-09	7.14429e-07
ENSG00000169174	PCSK9	28.5286	22.9942	5.81121	17.3478	20.7569	60.9863	43.2752	-1.84819	0.00627343	0.046341	-1.45168	0.0292453	0.862013
ENSG00000107404	DVL1	181.666	142.755	100.728	133.826	134.309	289.361	289.017	-1.24786	1.66317e-06	4.31398e-05	-1.10914	1.96246e-05	0.000763492
ENSG00000198276	UCKL1	209.106	109.222	112.35	284.173	224.663	281.575	242.65	-1.23852	6.58182e-07	1.65854e-05	-0.0343255	0.885797	1
ENSG00000125898	FAM110A	62.1009	37.3655	30.9931	62.7823	61.0498	83.0452	97.3693	-1.40438	0.000686985	0.00802373	-0.546602	0.170274	0.921203
ENSG00000149403	GRIK4	30.7981	22.0361	7.74829	25.6086	29.3039	54.4984	45.5935	-1.74348	0.00534364	0.0409586	-0.865887	0.150722	1
ENSG00000196700	ZNF512B	177.124	91.9767	106.539	199.912	195.359	227.077	241.878	-1.24213	1.12258e-06	2.95603e-05	-0.247815	0.313036	0.821536
ENSG00000081041	CXCL2	144.869	85.27	91.0424	157.782	109.89	201.125	224.104	-1.2727	1.3197e-05	0.000147236	-0.66104	0.0208276	0.457579
ENSG00000173638	SLC19A1	162.817	111.138	77.4829	175.13	161.171	230.97	221.013	-1.25933	5.31101e-06	6.53214e-05	-0.423447	0.115027	0.905042
ENSG00000158373	H2BC5	7301.52	5029.97	4250.9	7044.01	6742.34	9811.02	10930.9	-1.16053	1.21103e-25	4.36573e-23	-0.589489	9.78697e-08	5.9618e-06
ENSG00000070540	WIPI1	176.536	92.9348	123.973	156.13	167.276	293.253	225.649	-1.25286	4.01622e-06	7.83974e-05	-0.67805	0.0110209	0.120313
ENSG00000148180	GSN	2176.55	1450.55	1544.81	1641.43	1733.81	3447.67	3241.01	-1.15841	1.89699e-25	6.67067e-23	-0.986887	5.77341e-19	2.81064e-16
ENSG00000137198	GMPR	455.837	243.355	277.001	492.346	537.238	612.459	572.624	-1.18599	1.71272e-11	1.34526e-09	-0.203088	0.235246	0.666293
ENSG00000188191	PRKAR1B	117.145	85.27	55.2065	102.434	114.774	175.174	170.01	-1.29589	5.48669e-05	0.000523178	-0.670607	0.03279	0.574832
ENSG00000167962	ZNF598	153.173	117.845	76.5143	125.565	131.867	240.053	227.195	-1.26386	1.09464e-05	0.000130446	-0.860127	0.00243424	0.120263
ENSG00000137309	HMGA1	5232.68	2903.97	2741.92	6652.45	6532.32	6716.28	5849.11	-1.15338	9.98007e-28	4.71024e-25	0.0702802	0.502333	0.82967
ENSG00000123975	CKS2	811.618	424.434	461.992	977.257	1012.21	877.165	1116.66	-1.17346	1.39621e-13	9.76141e-12	-0.00753539	0.961185	1
ENSG00000081377	CDC14B	98.2803	51.7369	55.2065	101.608	117.216	123.27	140.644	-1.30715	9.59146e-05	0.00133688	-0.277844	0.387191	1
ENSG00000213853	EMP2	91.0759	52.695	35.8358	109.043	125.763	110.294	112.825	-1.33377	0.000217993	0.00323909	0.0698634	0.837847	1
ENSG00000135677	GNS	1847.49	914.018	1200.98	2047.03	2185.58	2429.07	2308.27	-1.16306	3.10789e-17	5.17099e-15	-0.162563	0.232434	0.625937
ENSG00000175063	UBE2C	1212.9	721.442	755.458	1190.39	1316.23	1672.58	1621.28	-1.15676	1.11968e-19	2.28805e-17	-0.395049	0.00163453	0.0247754
ENSG00000278463	H2AC4	1162.74	967.671	394.194	817.823	885.222	2083.92	1827.61	-1.522	0.00242182	0.0221748	-1.19962	0.0167765	0.129733
ENSG00000149131	SERPING1	114.732	48.8626	59.0807	161.912	152.624	149.222	116.689	-1.29321	6.77486e-05	0.000621365	0.251185	0.411422	0.980393
ENSG00000188486	H2AX	334.521	290.301	162.714	261.042	235.652	556.663	500.756	-1.22122	5.67979e-07	2.05733e-05	-1.08676	8.30268e-06	0.000482056
ENSG00000159335	PTMS	124.656	69.9406	63.9234	155.304	136.751	142.734	179.283	-1.2727	3.3245e-05	0.000341201	-0.144372	0.623121	1
ENSG00000137819	PAQR5	73.0437	31.617	49.3953	75.1736	73.2597	92.1283	116.689	-1.3726	0.000583664	0.00578218	-0.497837	0.196822	0.959582
ENSG00000127249	ATP13A4	68.4253	57.4854	30.0246	37.1738	53.7238	111.592	120.552	-1.40848	0.00096826	0.0106619	-1.36645	0.00139084	0.136017
ENSG00000095321	CRAT	202.216	103.474	120.098	245.347	222.221	280.278	241.878	-1.21991	7.32089e-07	2.02471e-05	-0.153107	0.51847	0.905042
ENSG00000160949	TONSL	249.306	181.079	134.626	227.173	223.442	384.084	345.429	-1.20577	1.557e-07	5.21983e-06	-0.692308	0.00221214	0.036862
ENSG00000050767	COL23A1	39.977	25.8684	17.4336	37.9998	32.9669	54.4984	71.095	-1.54259	0.00303729	0.0183304	-0.825945	0.101425	1
ENSG00000108479	GALK1	185.279	109.222	114.287	177.608	191.696	253.028	265.834	-1.2164	7.99096e-07	1.88861e-05	-0.493952	0.0394133	0.282348
ENSG00000160113	NR2F6	89.6441	56.5273	37.7729	112.347	95.2376	107.699	128.28	-1.32764	0.00028216	0.00393086	-0.185938	0.595393	1
ENSG00000156966	B3GNT7	92.8834	61.3178	48.4268	90.0431	87.9117	125.865	143.736	-1.30001	0.000150017	0.00235373	-0.602218	0.0709266	0.702713
ENSG00000106624	AEBP1	68.8678	27.7846	37.7729	101.608	75.7017	79.1525	91.1871	-1.38221	0.000837138	0.0101337	0.0600005	0.877904	1
ENSG00000213085	CFAP45	18.9354	7.66472	7.74829	15.6956	20.7569	24.6541	37.0931	-2.01275	0.00815528	0.13509	-0.779432	0.273689	1
ENSG00000049245	VAMP3	557.754	240.481	328.334	705.475	793.647	612.459	666.129	-1.17038	1.87816e-10	1.97938e-08	0.226464	0.20296	0.638621
ENSG00000228594	FNDC10	39.6369	23.9523	19.3707	36.3477	32.9669	68.7718	56.4123	-1.52524	0.00292186	0.0156233	-0.844286	0.0892441	1
ENSG00000079432	CIC	164.956	130.3	76.5143	142.086	150.182	234.862	255.787	-1.24764	1.82381e-05	0.000199849	-0.750437	0.00890726	0.282648
ENSG00000286522	NA	11789.7	7992.39	6615.1	11998	12145.2	15576.2	16411.4	-1.1309	6.14113e-26	2.26096e-23	-0.406026	0.000150988	0.00348644
ENSG00000116691	MIIP	268.758	183.953	119.13	318.868	293.039	312.717	384.84	-1.20635	8.91104e-07	2.04752e-05	-0.191679	0.4225	0.94066
ENSG00000161847	RAVER1	79.3436	73.773	25.1819	59.478	52.5028	112.89	152.236	-1.42572	0.00154161	0.0128597	-1.24493	0.00552438	0.330614
ENSG00000213347	MXD3	131.163	75.6891	81.357	121.434	137.972	188.149	182.374	-1.23759	1.83804e-05	0.000211829	-0.517076	0.065594	0.773935
ENSG00000197296	FITM2	73.2029	34.4913	39.71	90.8692	86.6907	94.7235	92.7326	-1.33654	0.000503219	0.00512682	-0.0763923	0.833754	1
ENSG00000101417	PXMP4	131.917	54.6112	70.7031	175.956	192.917	146.627	150.691	-1.24766	3.45615e-05	0.000370806	0.308369	0.277161	1
ENSG00000120738	EGR1	233.274	133.175	92.9794	330.433	321.122	285.468	236.468	-1.20125	1.47542e-06	3.31975e-05	0.325429	0.171515	0.608672
ENSG00000112394	SLC16A10	131.629	58.4435	71.6716	177.608	174.602	158.305	149.145	-1.2389	3.03458e-05	0.000330221	0.198369	0.479866	1
ENSG00000124172	ATP5F1E	1165.83	731.981	637.296	1226.73	1404.14	1433.83	1561	-1.13018	4.33067e-16	7.11723e-14	-0.189751	0.164963	0.53979
ENSG00000072310	SREBF1	195.96	149.462	115.256	149.521	156.287	298.444	306.79	-1.19343	1.25865e-06	2.81102e-05	-0.986852	5.59701e-05	0.00191862
ENSG00000185359	HGS	370.228	253.894	215.015	351.912	352.868	563.15	484.528	-1.15644	2.04636e-09	1.39029e-07	-0.568781	0.00270183	0.0566585
ENSG00000067445	TRO	224.273	130.3	132.689	232.956	249.083	334.776	265.834	-1.18562	5.5661e-07	1.44186e-05	-0.312998	0.17345	0.652272
ENSG00000275379	H3C11	2579.2	1506.12	1444.09	3055.68	3087.9	3247.85	3133.59	-1.11263	3.9725e-26	1.23857e-23	-0.0544839	0.599078	0.884949
ENSG00000145990	GFOD1	281.597	150.42	162.714	354.39	321.122	351.645	349.293	-1.1624	2.914e-08	1.54153e-06	-0.0510038	0.800286	1
ENSG00000165821	SALL2	66.0594	32.5751	41.647	58.6519	74.4807	94.7235	94.2782	-1.34863	0.000890323	0.00992354	-0.512128	0.191367	1
ENSG00000135048	CEMIP2	674.086	336.29	315.743	977.257	993.89	722.753	698.586	-1.12329	1.20277e-13	8.58178e-12	0.472419	0.00109641	0.0212606
ENSG00000185340	GAS2L1	112.182	88.1443	60.0492	79.304	91.5746	185.554	168.464	-1.25376	0.000102993	0.000864314	-1.05319	0.00103824	0.0636648
ENSG00000233762	AC007969.1	27.5905	15.3294	8.71682	37.1738	23.1989	32.4395	48.6846	-1.76391	0.00709847	0.0358004	-0.425041	0.490912	1
ENSG00000059804	SLC2A3	2308.03	1405.52	1590.34	2084.21	2351.64	3145.34	3271.14	-1.09921	1.73465e-20	3.20233e-18	-0.534078	5.66561e-06	0.000214345
ENSG00000104388	RAB2A	289.042	180.121	153.997	302.347	354.089	386.679	357.021	-1.15222	6.99445e-08	3.24795e-06	-0.18138	0.381243	0.892951
ENSG00000107438	PDLIM1	684.162	359.284	485.236	645.171	774.111	960.211	880.96	-1.12336	2.02755e-10	8.95867e-09	-0.376713	0.0305313	0.225899
ENSG00000169105	CHST14	87.4084	46.9464	34.8673	128.043	114.774	94.7235	105.097	-1.29131	0.00040752	0.00562546	0.280056	0.414195	1
ENSG00000007376	RPUSD1	216.484	147.546	123.973	219.738	196.58	320.503	290.562	-1.16767	7.72532e-07	1.84694e-05	-0.548338	0.0177666	0.168405
ENSG00000064393	HIPK2	499.399	306.589	328.334	449.389	528.691	642.303	741.088	-1.12638	1.4104e-10	1.25536e-08	-0.506192	0.00338927	0.0451303
ENSG00000169756	LIMS1	885.069	500.123	707.031	688.954	787.542	1265.14	1361.62	-1.12262	3.39742e-11	1.64276e-09	-0.833748	7.74062e-07	4.9459e-05
ENSG00000160226	CFAP410	40.5812	30.6589	21.3078	23.1303	21.9779	83.0452	63.3673	-1.48777	0.0033702	0.0285712	-1.6901	0.00103889	0.148428
ENSG00000166145	SPINT1	140.547	77.6053	64.8919	171.825	196.58	185.554	146.827	-1.21479	4.22154e-05	0.00042141	0.152626	0.588753	1
ENSG00000165646	SLC18A2	464.553	251.02	351.578	422.955	434.674	726.646	600.444	-1.13618	8.89571e-09	5.4449e-07	-0.627291	0.00132621	0.0239391
ENSG00000171848	RRM2	1428.1	875.695	996.623	1309.34	1380.95	1973.62	2032.39	-1.09779	1.14615e-18	2.15573e-16	-0.575551	3.06112e-06	0.000132247
ENSG00000185630	PBX1	399.096	247.187	310.9	313.086	299.144	650.088	574.17	-1.13119	2.8577e-09	2.36157e-07	-0.996278	1.59451e-07	1.08978e-05
ENSG00000135070	ISCA1	425.532	297.008	324.459	288.303	293.039	637.113	713.268	-1.12192	1.86661e-10	1.97521e-08	-1.21864	6.15671e-12	1.11612e-09
ENSG00000214717	ZBED1	583.219	332.457	361.264	671.606	633.697	774.656	725.633	-1.11143	2.35815e-12	2.11538e-10	-0.19831	0.199195	0.63382
ENSG00000167005	NUDT21	1645.38	937.012	1024.71	1861.99	1864.46	2093	2091.12	-1.09284	7.69582e-21	1.82851e-18	-0.167125	0.145296	0.479207
ENSG00000188677	PARVB	746.787	421.56	461.023	830.214	868.128	980.972	918.826	-1.10477	4.37095e-14	3.25234e-12	-0.16114	0.259145	0.738416
ENSG00000111554	MDM1	289.397	148.504	224.7	248.651	283.271	417.821	413.433	-1.15543	5.71056e-07	1.42016e-05	-0.646599	0.0045756	0.0777349
ENSG00000133317	LGALS12	72.7884	37.3655	42.6156	74.3475	80.5857	120.675	81.141	-1.32475	0.000883343	0.00810869	-0.372742	0.331483	1
ENSG00000239636	AC004865.2	25.8687	14.3714	3.87414	42.9563	24.4199	40.225	29.3653	-1.92184	0.00831948	0.134081	-0.0281824	0.966559	1
ENSG00000147804	SLC39A4	93.3004	73.773	40.6785	82.6083	84.2487	144.032	134.462	-1.28078	0.000452322	0.00610992	-0.73798	0.0395284	0.540682
ENSG00000198060	MARCHF5	99.447	52.695	50.3639	125.565	124.542	116.782	126.735	-1.24314	0.000180484	0.00276653	0.0360686	0.908829	1
ENSG00000064961	HMG20B	306.358	239.523	125.91	326.303	326.006	413.929	406.478	-1.16607	5.16996e-06	9.39496e-05	-0.330492	0.188715	0.714333
ENSG00000188070	C11orf95	150.891	70.8987	92.0109	166.043	205.127	184.257	187.011	-1.18909	3.22643e-05	0.000322518	-0.00528535	0.984627	1
ENSG00000135631	RAB11FIP5	21.7535	8.62281	7.74829	23.9564	28.0829	38.9275	23.1832	-1.90866	0.00853076	0.0835924	-0.244394	0.714056	1
ENSG00000074416	MGLL	353.376	212.696	239.228	320.52	367.52	507.354	472.936	-1.11563	8.06554e-09	4.62142e-07	-0.512303	0.00698613	0.108094
ENSG00000198612	COPS8	464.936	249.104	299.278	468.389	588.52	580.019	604.308	-1.11177	3.1411e-09	2.16449e-07	-0.16882	0.356884	0.80102
ENSG00000120708	TGFBI	629.982	380.362	529.789	429.563	476.188	1057.53	906.461	-1.10784	1.10801e-09	4.22232e-08	-1.11662	8.87896e-10	1.09953e-07
ENSG00000196155	AC040160.1	111.481	54.6112	62.9548	140.434	136.751	146.627	127.507	-1.2172	0.00012777	0.00109643	0.0209758	0.944728	1
ENSG00000100139	MICALL1	165.98	70.8987	109.445	217.26	186.812	220.589	190.875	-1.18683	3.70086e-05	0.000383108	-0.0196782	0.943421	1
ENSG00000212232	SNORD17	1201.01	677.37	361.264	1844.64	1830.27	1191.18	1301.35	-1.26307	0.000448621	0.0047564	0.559895	0.117827	0.446527
ENSG00000185504	FAAP100	214.295	139.881	123.004	248.651	189.254	311.42	273.561	-1.15078	3.22533e-06	6.65412e-05	-0.408577	0.0905589	0.449571
ENSG00000100351	GRAP2	603.02	338.206	428.093	627.823	577.531	895.331	751.134	-1.10067	2.93139e-10	2.93491e-08	-0.445675	0.00963626	0.105227
ENSG00000109736	MFSD10	228.574	180.121	130.752	202.39	168.497	362.025	327.655	-1.14731	2.42786e-06	5.84401e-05	-0.888149	0.000239713	0.00658383
ENSG00000136929	HEMGN	133.103	102.516	89.1053	86.7388	86.6907	214.101	219.467	-1.17848	2.89668e-05	0.000308853	-1.3225	3.43079e-06	0.000625363
ENSG00000139174	PRICKLE1	95.5207	42.156	83.2941	82.6083	58.6078	163.495	142.963	-1.28658	0.00074684	0.00855394	-1.10599	0.00361877	0.128805
ENSG00000129932	DOHH	45.897	34.4913	27.119	22.3043	28.0829	79.1525	84.2321	-1.40826	0.00273205	0.0156672	-1.7091	0.000370179	0.0723944
ENSG00000233822	H2BC15	2365.24	2033.07	828.098	1624.91	1840.04	3829.16	4036.19	-1.45891	0.00360915	0.0258699	-1.18278	0.0182754	0.136071
ENSG00000159363	ATP13A2	282.419	201.199	143.343	311.433	282.05	408.738	347.747	-1.13095	7.85966e-07	2.35017e-05	-0.344762	0.12381	0.596563
ENSG00000092931	MFSD11	139.251	91.9767	66.829	162.738	153.845	173.876	186.238	-1.18275	5.1985e-05	0.000514066	-0.186459	0.508396	1
ENSG00000117519	CNN3	237.401	138.923	135.595	276.738	274.724	317.908	280.516	-1.1207	5.9183e-07	1.69683e-05	-0.114204	0.597948	0.93163
ENSG00000185347	TEDC1	48.3581	30.6589	29.0561	37.1738	37.8509	80.4501	74.9589	-1.37793	0.00247506	0.0222282	-1.04938	0.0195101	0.752658
ENSG00000158856	DMTN	191.217	112.097	127.847	213.956	161.171	284.17	248.06	-1.14626	9.2933e-06	0.000170736	-0.494736	0.0507268	0.321378
ENSG00000160256	FAM207A	58.771	55.5692	12.591	54.5215	32.9669	93.4259	103.551	-1.53157	0.00530897	0.041104	-1.16166	0.03289	0.49968
ENSG00000005961	ITGA2B	4407.24	2823.49	2964.69	4314.63	4393.14	6099.93	5847.56	-1.04524	9.79005e-27	3.81931e-24	-0.456164	2.64668e-06	0.000121678
ENSG00000163702	IL17RC	52.9157	23.9523	34.8673	54.5215	51.2818	85.6404	67.2312	-1.37173	0.00260954	0.0142541	-0.522565	0.234853	1
ENSG00000113758	DBN1	133.044	110.18	49.3953	127.217	137.972	172.578	200.921	-1.22906	0.000422601	0.00294752	-0.498385	0.145061	0.72831
ENSG00000141696	P3H4	73.0083	35.4493	34.8673	84.2605	112.332	83.0452	88.096	-1.28516	0.00115821	0.012321	0.191775	0.60669	1
ENSG00000010810	FYN	645.669	425.392	408.722	634.432	661.779	875.868	867.823	-1.0636	1.03958e-12	6.61042e-11	-0.428526	0.00348289	0.0517432
ENSG00000139970	RTN1	46.0753	33.5332	25.1819	28.9129	34.1879	80.4501	74.1861	-1.39472	0.00310388	0.0163758	-1.29763	0.00586931	0.526049
ENSG00000147123	NDUFB11	992.099	661.082	693.472	778.997	990.227	1348.19	1480.63	-1.0636	1.27031e-12	7.7052e-11	-0.68183	4.68732e-06	0.000228641
ENSG00000198252	STYX	200.502	145.63	143.343	129.695	156.287	284.17	343.883	-1.12415	4.3514e-06	8.46658e-05	-1.14519	3.14272e-06	0.000167202
ENSG00000114978	MOB1A	2347.86	1347.08	1526.41	2636.03	2670.32	2918.26	2989.08	-1.04002	2.05696e-20	3.74803e-18	-0.155167	0.162105	0.51211
ENSG00000274605	PCCA-DT	42.7714	15.3294	27.119	47.9128	48.8398	64.8791	52.5485	-1.4627	0.00452622	0.0219153	-0.273891	0.576171	1
ENSG00000128923	MINDY2	134.704	91.9767	114.287	63.6084	78.1437	228.374	231.832	-1.15831	5.39661e-05	0.000523152	-1.70806	7.75796e-09	3.21192e-06
ENSG00000215012	RTL10	204.276	84.312	117.193	307.303	275.945	195.935	244.969	-1.13613	1.60561e-05	0.000269062	0.39927	0.111807	0.510469
ENSG00000276107	AC037198.1	55.3028	27.7846	30.9931	54.5215	69.5967	73.9622	74.9589	-1.34175	0.00231506	0.0177792	-0.269727	0.521414	1
ENSG00000136938	ANP32B	273.141	177.247	140.438	276.738	360.194	321.8	362.43	-1.10938	1.75814e-06	4.7921e-05	-0.110824	0.623296	1
ENSG00000133247	KMT5C	61.7736	41.1979	30.0246	58.6519	64.7127	85.6404	90.4143	-1.30679	0.00169727	0.016933	-0.517456	0.199094	0.959582
ENSG00000162585	FAAP20	42.2332	26.8265	21.3078	37.1738	39.0718	64.8791	64.1401	-1.42185	0.0038923	0.0194804	-0.760151	0.111927	1
ENSG00000167771	RCOR2	23.0967	9.5809	11.6224	17.3478	25.6409	27.2492	47.1391	-1.82433	0.0088709	0.0788327	-0.816046	0.219102	1
ENSG00000104472	CHRAC1	364.429	178.205	243.102	430.389	438.337	468.427	428.116	-1.08774	9.6017e-08	2.73709e-06	-0.0437693	0.825184	1
ENSG00000160932	LY6E	635.662	345.871	313.806	736.04	1029.3	698.099	690.858	-1.07392	4.34374e-09	2.40517e-07	0.342551	0.0541009	0.333536
ENSG00000169398	PTK2	481.08	279.762	312.837	498.128	554.332	637.113	604.308	-1.06575	5.66517e-10	5.34316e-08	-0.239139	0.154329	0.554147
ENSG00000162073	PAQR4	122.33	73.773	70.7031	138.782	126.984	166.09	157.645	-1.16238	9.56008e-05	0.000834313	-0.280761	0.329303	1
ENSG00000158716	DUSP23	178.019	69.9406	113.319	212.303	266.177	194.637	211.74	-1.15148	6.57779e-05	0.00106793	0.229858	0.406683	0.860944
ENSG00000110108	TMEM109	924.386	575.812	495.89	1176.34	1084.24	1115.92	1098.11	-1.04637	1.68782e-13	1.1458e-11	0.0314325	0.820623	0.990626
ENSG00000211584	SLC48A1	466.83	256.768	272.159	553.476	611.719	589.102	517.757	-1.06224	1.72584e-09	1.03812e-07	0.0754879	0.658382	0.943213
ENSG00000184371	CSF1	124.498	51.7369	81.357	154.478	158.729	149.222	151.463	-1.17671	0.000206388	0.00164128	0.0578826	0.84885	1
ENSG00000136840	ST6GALNAC4	178.566	122.636	101.696	182.564	177.044	255.624	231.832	-1.11683	1.15141e-05	0.000199849	-0.435421	0.0797691	0.422025
ENSG00000166165	CKB	240.175	188.744	120.098	232.129	230.768	359.43	309.882	-1.11253	9.06605e-06	0.000163709	-0.52893	0.0321131	0.243156
ENSG00000117318	ID3	28.1541	15.3294	0.968536	37.1738	50.0608	29.8444	35.5475	-2.00608	0.00937347	0.038866	0.40754	0.563509	1
ENSG00000176340	COX8A	1254.92	947.551	784.514	1108.6	1141.63	1693.34	1853.88	-1.03523	2.41892e-14	3.03308e-12	-0.658155	1.07829e-06	5.30887e-05
ENSG00000156875	MFSD14A	47.5814	28.7427	30.9931	40.4781	31.7459	70.0694	83.4594	-1.36645	0.00330452	0.0171859	-1.08384	0.0185203	0.723795
ENSG00000155366	RHOC	412.229	202.157	307.026	417.998	471.304	550.175	524.712	-1.07738	2.89516e-07	7.08454e-06	-0.274478	0.183332	0.600962
ENSG00000205542	TMSB4X	21557.7	13114.3	17693.2	16739.8	18843.6	30046.8	32908.5	-1.03112	1.94403e-15	2.90918e-13	-0.823309	2.22939e-10	2.53713e-08
ENSG00000148908	RGS10	1023.64	634.256	733.181	949.17	1028.08	1416.96	1380.17	-1.03215	4.73387e-14	3.44157e-12	-0.501327	0.000214943	0.00590603
ENSG00000227500	SCAMP4	113.777	78.5634	62.9548	113.173	109.89	167.388	150.691	-1.16525	0.000180323	0.00144067	-0.508194	0.0940495	0.862013
ENSG00000075223	SEMA3C	193.566	106.348	145.28	180.912	186.812	253.028	289.017	-1.11054	1.35133e-05	0.000268307	-0.563732	0.024611	0.225236
ENSG00000106484	MEST	1102.88	565.273	888.147	1012.78	1142.85	1537.63	1470.58	-1.04923	3.89346e-09	2.16629e-07	-0.481475	0.00654613	0.0646312
ENSG00000124942	AHNAK	6391.1	3395.47	3877.05	7827.97	8492.02	6917.41	7836.68	-1.02115	3.93344e-20	6.81327e-18	0.144738	0.190095	0.573109
ENSG00000135363	LMO2	1539.38	859.407	903.644	1994.17	1898.65	1790.66	1789.74	-1.02207	4.32234e-18	7.81531e-16	0.121263	0.293131	0.663625
ENSG00000115484	CCT4	1520.07	937.012	1231.98	1186.26	1328.44	2186.43	2250.31	-1.03282	5.4691e-13	5.82782e-11	-0.820652	9.33367e-09	7.38378e-07
ENSG00000236320	SLFN14	72.1888	38.3236	35.8358	97.4778	85.4697	81.7477	94.2782	-1.25163	0.00131392	0.0147253	0.0541363	0.883406	1
ENSG00000143801	PSEN2	99.1034	50.7788	59.0807	119.782	115.995	124.568	124.416	-1.18054	0.000365304	0.00477539	-0.0777946	0.806093	1
ENSG00000106009	BRAT1	242.686	195.45	113.319	262.695	217.337	333.479	333.837	-1.11149	2.38017e-05	0.000379605	-0.471856	0.068506	0.380773
ENSG00000280206	AC026401.3	61.7938	32.5751	34.8673	71.0432	65.9337	96.0211	70.3222	-1.29335	0.00215411	0.0203841	-0.26912	0.505552	1
ENSG00000143995	MEIS1	765.92	488.626	554.971	712.084	715.503	1039.36	1084.97	-1.02633	1.36956e-12	8.25831e-11	-0.57432	6.12831e-05	0.00203047
ENSG00000167513	CDT1	393.283	291.259	224.7	410.563	358.973	561.853	512.348	-1.0559	7.72925e-08	2.36943e-06	-0.476667	0.0138077	0.191707
ENSG00000140931	CMTM3	318.182	170.54	233.417	334.564	319.901	465.832	384.84	-1.07073	9.39954e-07	2.05733e-05	-0.373508	0.0814233	0.471398
ENSG00000172590	MRPL52	304.259	270.181	157.871	243.695	244.199	424.309	485.301	-1.08918	7.95345e-06	0.000143798	-0.90075	0.000211942	0.00741202
ENSG00000197153	H3C12	3821.51	2995.95	2117.22	3761.98	3675.2	5255.21	5123.48	-1.02118	2.18156e-13	2.55765e-11	-0.480599	0.000535003	0.0096227
ENSG00000064932	SBNO2	204.568	141.797	124.941	189.999	206.348	269.897	294.426	-1.08326	5.30364e-06	0.000104557	-0.514248	0.0275386	0.215262
ENSG00000130881	LRP3	68.6815	41.1979	40.6785	69.391	67.1547	98.6162	95.0509	-1.24095	0.00135311	0.0150839	-0.502122	0.18107	0.93662
ENSG00000112655	PTK7	249.417	127.426	153.997	293.26	330.89	280.278	310.654	-1.07327	2.403e-06	4.99293e-05	0.0736742	0.736832	0.979296
ENSG00000179010	MRFAP1	379.003	239.523	264.41	363.477	369.962	499.569	537.076	-1.04243	1.34477e-08	4.8556e-07	-0.501329	0.0054833	0.0850905
ENSG00000164181	ELOVL7	111.879	78.5634	81.357	95.8257	54.9448	167.388	193.193	-1.17593	0.0004609	0.00313302	-1.24376	0.000230282	0.0106083
ENSG00000100968	NFATC4	96.03	56.5273	81.357	60.3041	65.9337	154.412	157.645	-1.17918	0.000502932	0.00512682	-1.30946	0.000129677	0.010901
ENSG00000007264	MATK	423.575	310.421	275.064	403.129	349.205	612.459	591.171	-1.03884	8.06789e-09	5.98339e-07	-0.673773	0.000159049	0.00397871
ENSG00000071655	MBD3	395.536	357.368	186.927	362.651	307.691	581.317	577.261	-1.08952	9.8408e-06	0.000166788	-0.786955	0.00134215	0.0365021
ENSG00000173141	MRPL57	594.941	521.201	379.666	379.998	439.558	934.259	914.962	-1.03708	6.96958e-09	3.65579e-07	-1.17683	6.35966e-11	9.57304e-09
ENSG00000142552	RCN3	43.2044	23.9523	30.0246	38.8259	21.9779	60.9863	83.4594	-1.42739	0.00524289	0.0284125	-1.23632	0.0150354	0.680828
ENSG00000273749	CYFIP1	1234.77	650.543	847.469	1390.3	1487.17	1528.55	1504.59	-1.01769	2.00507e-12	1.9445e-10	-0.0764895	0.591663	0.859878
ENSG00000103126	AXIN1	354.971	252.936	204.361	388.259	339.437	450.261	494.574	-1.04882	1.49783e-07	5.51307e-06	-0.376002	0.0549781	0.382562
ENSG00000013288	MAN2B2	226.424	146.588	160.777	219.738	186.812	330.883	313.745	-1.06728	3.03529e-06	6.31828e-05	-0.659262	0.0034853	0.053419
ENSG00000160991	ORAI2	485.576	345.871	291.529	465.911	510.376	655.279	644.492	-1.0275	2.69727e-09	1.5689e-07	-0.414409	0.0147097	0.142197
ENSG00000184270	H2AC21	2153.5	1710.19	867.808	2180.86	2125.75	2983.14	3053.22	-1.22742	0.00139494	0.0121562	-0.487121	0.204269	0.599943
ENSG00000070423	RNF126	154.857	137.965	69.7346	128.043	130.646	259.516	203.239	-1.15107	0.00034497	0.00240853	-0.835242	0.00890977	0.285819
ENSG00000174705	SH3PXD2B	87.4473	41.1979	51.3324	99.9561	117.216	124.568	90.4143	-1.20704	0.0010747	0.0116488	0.0205403	0.953549	1
ENSG00000099785	MARCHF2	303.269	186.828	205.33	271.781	344.321	408.738	402.614	-1.04863	6.15078e-07	1.51143e-05	-0.402056	0.0513129	0.40815
ENSG00000180448	AC004151.1	767.134	665.873	443.589	630.302	598.288	1113.33	1151.43	-1.0297	8.40688e-09	2.88865e-07	-0.881959	7.81668e-07	4.9459e-05
ENSG00000204054	LINC00963	206.411	142.755	118.161	211.477	217.337	286.766	261.97	-1.06991	8.02942e-06	0.000170356	-0.354012	0.130074	0.537609
ENSG00000169925	BRD3	147.839	95.809	89.1053	141.26	164.834	188.149	207.876	-1.10145	6.58245e-05	0.000590425	-0.378458	0.15916	0.975881
ENSG00000066583	ISOC1	186.383	124.552	98.7906	218.086	203.906	246.541	226.422	-1.07987	2.11743e-05	0.000343372	-0.160604	0.513902	0.911149
ENSG00000106524	ANKMY2	304.755	173.414	207.267	303.999	357.752	407.441	378.658	-1.04451	6.40394e-07	1.56125e-05	-0.250091	0.222109	0.773365
ENSG00000069966	GNB5	306.671	168.624	242.134	283.347	295.481	434.69	415.751	-1.04929	1.62157e-06	3.32468e-05	-0.55507	0.0101745	0.148572
ENSG00000177732	SOX12	157.025	110.18	92.0109	165.217	144.077	205.018	225.649	-1.09323	5.34072e-05	0.000535348	-0.476531	0.071938	0.79788
ENSG00000154945	ANKRD40	507.078	272.098	326.397	625.345	605.614	628.03	584.988	-1.01769	3.18987e-09	1.21832e-07	0.0233856	0.888673	1
ENSG00000142409	ZNF787	247.162	193.534	128.815	223.043	260.072	352.942	324.564	-1.06958	1.2151e-05	0.000209784	-0.489337	0.0420758	0.320069
ENSG00000165795	NDRG2	97.4562	67.0663	54.238	89.217	103.785	133.651	136.781	-1.15706	0.00053446	0.0070235	-0.491562	0.131282	0.869043
ENSG00000101986	ABCD1	47.5053	41.1979	13.5595	36.3477	43.9558	76.5573	73.4133	-1.45176	0.0062937	0.0302421	-0.905236	0.0827296	1
ENSG00000196363	WDR5	414.9	254.852	270.221	429.563	471.304	537.199	526.258	-1.01771	1.02786e-08	5.23566e-07	-0.240866	0.16521	0.57339
ENSG00000130764	LRRC47	430.061	275.93	252.788	482.433	500.608	502.164	566.442	-1.01802	1.18237e-08	5.54565e-07	-0.124077	0.475511	0.86105
ENSG00000277775	H3C7	5745.29	4012.48	4082.38	5450.5	4964.57	7633.67	8328.16	-0.979973	4.61497e-22	1.26785e-19	-0.615862	1.19101e-09	1.0924e-07
ENSG00000025772	TOMM34	462.863	268.265	299.278	531.172	533.575	576.126	568.76	-1.01218	3.10329e-09	2.52445e-07	-0.104463	0.529711	0.869043
ENSG00000145494	NDUFS6	349.977	278.804	204.361	311.433	300.365	386.679	618.218	-1.06268	1.05321e-05	0.000175488	-0.721714	0.00261232	0.0515389
ENSG00000176105	YES1	207.637	112.097	143.343	204.043	250.304	276.385	259.651	-1.068	1.80073e-05	0.000296612	-0.241439	0.31962	0.792798
ENSG00000102145	GATA1	640.387	388.985	485.236	557.606	649.569	907.01	853.913	-1.00939	1.58522e-09	6.1135e-08	-0.546372	0.000971854	0.0193932
ENSG00000185963	BICD2	601.479	428.266	369.012	584.041	626.371	833.047	768.135	-1.00425	4.00018e-10	3.26147e-08	-0.403365	0.0107742	0.114964
ENSG00000106211	HSPB1	385.922	270.181	185.959	472.52	451.768	493.081	442.026	-1.03314	7.04532e-07	1.6247e-05	-0.0138592	0.945619	1
ENSG00000153815	CMIP	423.933	292.218	284.749	384.955	415.138	612.459	554.077	-1.01335	9.11483e-09	4.40085e-07	-0.543492	0.00178554	0.0275366
ENSG00000171700	RGS19	324.811	227.067	194.676	342.825	322.343	459.344	402.614	-1.02796	3.19028e-07	1.0843e-05	-0.369357	0.0609934	0.426362
ENSG00000104695	PPP2CB	237.42	109.222	164.651	278.39	300.365	282.873	289.017	-1.06311	1.52672e-05	0.000257561	0.0153233	0.948722	1
ENSG00000139613	SMARCC2	875.541	506.83	508.481	1034.26	1185.59	988.757	1029.33	-0.991878	3.4682e-12	2.04694e-10	0.134761	0.332129	0.793359
ENSG00000134824	FADS2	6948.68	4347.81	4960.84	7130.75	6942.58	9547.61	8762.46	-0.97567	8.23126e-21	1.8839e-18	-0.379227	0.000264751	0.00590603
ENSG00000130309	COLGALT1	1263.18	738.688	811.633	1478.69	1481.07	1603.81	1465.18	-0.983773	1.27866e-14	1.67619e-12	-0.0508248	0.685147	0.910646
ENSG00000181524	RPL24P4	137.393	101.558	55.2065	152.825	170.939	166.09	177.738	-1.13415	0.000420041	0.0029664	-0.0904445	0.771699	1
ENSG00000118046	STK11	419.772	253.894	318.648	396.52	401.707	560.555	587.307	-1.00466	4.88201e-08	1.44773e-06	-0.525352	0.00386258	0.0492178
ENSG00000143363	PRUNE1	353.251	212.696	250.851	372.564	344.321	472.32	466.754	-1.01838	1.15518e-07	4.33944e-06	-0.387419	0.0398702	0.337491
ENSG00000125844	RRBP1	665.136	463.716	363.201	726.127	785.1	794.12	858.55	-1.00024	1.4012e-09	8.45418e-08	-0.131658	0.416587	0.85009
ENSG00000134690	CDCA8	667.891	342.038	473.614	746.779	802.194	842.131	800.592	-1.00942	6.09785e-09	2.2027e-07	-0.0848802	0.618518	0.948938
ENSG00000148925	BTBD10	282.985	177.247	187.896	300.694	289.376	355.537	387.159	-1.02663	6.18914e-07	2.30268e-05	-0.333214	0.0977816	0.588714
ENSG00000090020	SLC9A1	103.544	64.1921	59.0807	112.347	113.553	149.222	122.871	-1.13638	0.000480167	0.00315205	-0.262916	0.403445	0.990626
ENSG00000126264	HCST	138.68	125.51	82.3255	93.3474	84.2487	206.315	240.332	-1.10651	0.000222162	0.00179397	-1.33026	1.15855e-05	0.00182195
ENSG00000112972	HMGCS1	1840.18	1188.03	1326.89	1757.08	1832.71	2447.24	2489.1	-0.973181	4.93365e-17	8.13057e-15	-0.460266	6.39142e-05	0.00161397
ENSG00000184990	SIVA1	388.203	282.637	253.756	322.173	390.718	535.901	544.031	-1.00982	8.51357e-08	3.2962e-06	-0.603998	0.00120272	0.0285211
ENSG00000147443	DOK2	197.328	131.258	123.973	192.477	206.348	284.17	245.741	-1.04995	1.46087e-05	0.000286607	-0.407855	0.085164	0.43376
ENSG00000127564	PKMYT1	134.35	105.39	69.7346	146.217	100.122	215.399	169.237	-1.1298	0.000489676	0.00327557	-0.629381	0.0488909	0.683553
ENSG00000250251	PKD1P6	83.353	68.0244	36.8044	79.304	74.4807	123.27	118.234	-1.20245	0.00171168	0.0180488	-0.648496	0.0848538	0.997264
ENSG00000011304	PTBP1	3109.04	2136.54	1847	3477.81	3405.36	4001.74	3785.81	-0.966613	4.03363e-18	7.81531e-16	-0.177488	0.108263	0.439758
ENSG00000104518	GSDMD	330.284	233.774	224.7	253.608	336.995	506.057	426.57	-1.02105	1.42285e-06	2.97879e-05	-0.662019	0.001613	0.036538
ENSG00000104885	DOT1L	188.52	163.833	88.1367	158.608	184.37	259.516	276.652	-1.09017	0.000184427	0.00255534	-0.648774	0.0245219	0.20878
ENSG00000169692	AGPAT2	160.196	113.055	99.7592	156.956	145.298	237.457	208.648	-1.06418	5.90198e-05	0.00056985	-0.555981	0.0326878	0.569565
ENSG00000169733	RFNG	86.2726	58.4435	43.5841	86.7388	100.122	105.104	123.644	-1.1691	0.00120823	0.0137863	-0.300084	0.39056	1
ENSG00000198336	MYL4	391.294	220.361	280.875	403.955	437.116	496.974	508.484	-1.005	1.55404e-07	6.86277e-06	-0.259629	0.166543	0.683553
ENSG00000113070	HBEGF	147.34	77.6053	97.8221	147.869	189.254	179.066	192.42	-1.08463	0.00016635	0.00138394	-0.147532	0.59698	1
ENSG00000113924	HGD	106.989	56.5273	93.948	83.4344	76.9227	151.817	179.283	-1.14178	0.000787199	0.00484038	-1.04714	0.00206096	0.0566585
ENSG00000187051	RPS19BP1	238.085	190.66	147.217	207.347	192.917	350.347	340.02	-1.02995	6.57366e-06	0.00012689	-0.783739	0.000557691	0.0125009
ENSG00000110717	NDUFS8	953.728	783.718	543.348	913.648	852.255	1376.73	1252.66	-0.985319	4.75341e-09	1.62351e-07	-0.57248	0.000624245	0.0136682
ENSG00000242802	AP5Z1	233.839	163.833	147.217	230.477	229.547	324.395	307.563	-1.02114	4.32305e-06	8.42447e-05	-0.456579	0.0362435	0.260257
ENSG00000185052	SLC24A3	214.907	137.965	165.62	172.651	191.696	269.897	351.611	-1.0396	2.37778e-05	0.000450066	-0.778975	0.0014353	0.0298057
ENSG00000147457	CHMP7	359.721	208.864	225.669	455.998	401.707	425.607	440.48	-0.996028	1.84142e-07	7.71037e-06	-0.0123973	0.946657	1
ENSG00000184979	USP18	109.223	62.2759	61.0177	64.4345	178.265	147.924	141.417	-1.2299	0.0027967	0.0130768	-0.267074	0.506782	1
ENSG00000172115	CYCS	1121.94	726.233	708.968	1162.3	1340.65	1339.1	1454.36	-0.962105	1.07542e-12	1.07325e-10	-0.161642	0.224495	0.607885
ENSG00000187699	C2orf88	342.028	218.445	296.372	221.39	279.608	529.413	506.938	-1.00882	2.21582e-06	6.87046e-05	-1.05364	8.4692e-07	7.03438e-05
ENSG00000184661	CDCA2	567.878	324.793	382.572	628.649	681.315	656.576	733.361	-0.976959	5.14299e-09	3.32917e-07	-0.0891901	0.58551	0.914742
ENSG00000125538	IL1B	429.384	248.145	256.662	539.432	527.47	554.067	450.526	-0.987805	8.85051e-08	2.46447e-06	0.0922373	0.606792	0.921203
ENSG00000102871	TRADD	50.6792	30.6589	19.3707	61.9563	63.4918	42.8202	85.7777	-1.37872	0.00653887	0.0294849	-0.0534777	0.911947	1
ENSG00000164818	DNAAF5	259.183	168.624	173.368	254.434	271.061	360.728	326.883	-1.00502	2.53753e-06	6.29575e-05	-0.386878	0.0645027	0.382174
ENSG00000110934	BIN2	1515.56	891.982	1027.62	1724.86	1737.48	1913.93	1797.47	-0.950346	2.39081e-14	2.99555e-12	-0.099414	0.418383	0.793827
ENSG00000169957	ZNF768	307.927	255.81	177.242	307.303	230.768	432.095	444.344	-1.01736	1.10573e-05	0.000295551	-0.698615	0.00237849	0.048846
ENSG00000197070	ARRDC1	170.913	114.971	109.445	167.695	173.381	233.565	226.422	-1.03448	4.34909e-05	0.000752899	-0.43153	0.0813512	0.434535
ENSG00000156968	MPV17L	152.589	99.6414	86.1997	159.434	180.707	217.994	171.555	-1.06102	0.000160505	0.00130735	-0.192	0.481722	1
ENSG00000100711	ZFYVE21	72.6429	50.7788	51.3324	51.2172	53.7238	112.89	115.916	-1.1647	0.00170018	0.0167582	-1.12707	0.00243416	0.0970169
ENSG00000136295	TTYH3	216.838	190.66	94.9165	194.13	219.779	321.8	279.743	-1.07213	0.000240302	0.00307132	-0.539207	0.0617975	0.397392
ENSG00000060491	OGFR	256.864	198.325	151.092	236.26	252.746	354.24	348.52	-1.00747	6.64688e-06	0.000143902	-0.524434	0.0173823	0.16931
ENSG00000197530	MIB2	64.4793	53.6531	29.0561	43.7824	62.2708	107.699	90.4143	-1.25573	0.00402063	0.0354297	-0.907661	0.0355286	0.525606
ENSG00000162367	TAL1	1503.28	937.012	1175.8	1330.82	1492.06	2135.82	1948.16	-0.949963	1.0323e-11	8.97629e-10	-0.533108	0.000124813	0.00281105
ENSG00000128342	LIF	249.805	132.216	126.878	372.564	345.542	278.98	242.65	-1.00502	8.01454e-06	0.000174411	0.46704	0.0292258	0.22419
ENSG00000087589	CASS4	279.854	162.875	214.046	270.129	279.608	352.942	399.523	-1.00041	5.12641e-06	0.000125605	-0.456491	0.0346038	0.293053
ENSG00000081087	OSTM1	150.328	89.1024	102.665	147.869	164.834	212.803	184.692	-1.04775	0.000141427	0.00113481	-0.344974	0.198944	0.832332
ENSG00000107863	ARHGAP21	1428.53	900.605	1033.43	1510.91	1413.91	1900.96	1811.38	-0.940122	1.02729e-13	1.16012e-11	-0.34247	0.00621765	0.0624382
ENSG00000125656	CLPP	381.965	329.583	202.424	308.955	383.393	552.77	514.666	-1.00333	1.14734e-05	0.000304668	-0.627045	0.00577298	0.088331
ENSG00000121481	RNF2	297.397	167.666	188.864	342.825	379.73	349.049	356.248	-0.984896	1.69406e-06	4.63494e-05	0.0321796	0.871608	1
ENSG00000110719	TCIRG1	527.292	435.931	309.931	461.781	490.84	775.954	689.313	-0.972112	2.20451e-07	5.56308e-06	-0.620385	0.000873492	0.0172547
ENSG00000124222	STX16	61.195	36.4074	27.119	70.2171	81.8067	55.796	95.8237	-1.2693	0.00478577	0.0376987	-0.0139862	0.974049	1
ENSG00000133597	ADCK2	125.828	65.1501	64.8919	160.26	191.696	128.461	144.508	-1.07371	0.000427196	0.00307974	0.359014	0.214135	0.834908
ENSG00000173262	SLC2A14	57.5109	28.7427	41.647	60.3041	47.6188	81.7477	85.0049	-1.24573	0.00415574	0.0338053	-0.621911	0.142595	0.884949
ENSG00000134109	EDEM1	610.666	332.457	466.834	594.78	708.177	760.383	801.364	-0.96736	1.55086e-07	6.06052e-06	-0.264554	0.146039	0.537346
ENSG00000173548	SNX33	50.9353	24.9104	22.2763	75.9997	67.1547	51.9033	63.3673	-1.29536	0.0055334	0.0273654	0.308335	0.479686	1
ENSG00000162852	CNST	887.612	565.273	771.923	685.649	713.061	1381.92	1207.84	-0.952181	6.39699e-09	3.38155e-07	-0.887765	6.25165e-08	5.03472e-06
ENSG00000164442	CITED2	1131.03	1015.58	653.762	936.779	935.282	1686.86	1557.91	-0.958056	3.65125e-08	1.63257e-06	-0.79282	5.06337e-06	0.000189613
ENSG00000148396	SEC16A	523.697	326.709	324.459	554.302	673.989	626.732	635.991	-0.955759	2.24215e-08	1.52391e-06	-0.0435959	0.793952	0.982658
ENSG00000148400	NOTCH1	179.975	138.923	99.7592	162.738	190.475	253.028	234.923	-1.02955	0.00010493	0.00134475	-0.468184	0.0727137	0.392723
ENSG00000184924	PTRHD1	266.57	200.241	165.62	242.042	267.398	351.645	372.476	-0.986185	5.02692e-06	9.53405e-05	-0.51122	0.0164021	0.179409
ENSG00000106366	SERPINE1	34.5486	14.3714	21.3078	31.3912	41.5138	41.5226	57.1851	-1.47734	0.00905263	0.0609908	-0.453471	0.402429	1
ENSG00000155254	MARVELD1	256.999	136.049	151.092	367.607	317.459	277.682	292.108	-0.990299	8.18389e-06	0.000177096	0.267118	0.209968	0.712601
ENSG00000128016	ZFP36	228.119	160.959	139.469	233.782	233.21	323.098	278.198	-0.996978	1.45696e-05	0.000286219	-0.360675	0.109366	0.530248
ENSG00000160789	LMNA	1729.26	1234.98	1269.75	1568.73	1547	2291.53	2463.6	-0.925786	5.166e-16	7.84135e-14	-0.610654	7.76754e-08	5.03472e-06
ENSG00000182979	MTA1	290.792	242.397	171.431	256.086	253.967	407.441	413.433	-0.988176	7.02949e-06	0.000165716	-0.686621	0.00166427	0.0365588
ENSG00000197785	ATAD3A	343.718	313.296	213.078	269.303	223.442	513.842	529.349	-0.987104	6.19794e-06	0.000147457	-1.07816	9.01231e-07	7.22257e-05
ENSG00000180767	CHST13	20.2978	11.4971	1.93707	23.1303	28.0829	28.5468	28.5926	-2.08646	0.0100631	0.0864758	-0.162064	0.826971	1
ENSG00000116237	ICMT	1113.31	613.178	732.213	1320.08	1435.89	1359.87	1218.66	-0.936901	4.07768e-11	3.42723e-09	0.0967994	0.487343	0.823221
ENSG00000119865	CNRIP1	632.725	419.644	429.061	607.171	709.398	834.345	796.728	-0.941557	1.9719e-09	7.74348e-08	-0.310992	0.0441507	0.297963
ENSG00000131069	ACSS2	434.218	243.355	294.435	505.563	518.923	526.818	516.212	-0.955329	1.12082e-07	5.39247e-06	-0.0258708	0.882728	0.997392
ENSG00000127445	PIN1	504.958	429.225	255.693	464.259	529.912	639.708	710.95	-0.980771	5.7006e-06	0.000172485	-0.445147	0.0378085	0.242951
ENSG00000125753	VASP	1084.12	741.562	765.143	1001.21	1114.77	1579.16	1302.89	-0.933053	5.98019e-11	4.65051e-09	-0.444593	0.0016686	0.0303875
ENSG00000112576	CCND3	1124.79	690.783	780.64	1198.65	1273.5	1492.22	1312.94	-0.928954	1.13111e-11	9.56445e-10	-0.181128	0.179648	0.555509
ENSG00000167526	RPL13	7078.82	4323.86	4530.81	8286.44	8676.39	8626.32	8029.1	-0.911121	3.32348e-21	7.98735e-19	0.0265794	0.78159	0.920668
ENSG00000095906	NUBP2	324.055	320.96	178.211	223.869	217.337	537.199	466.754	-1.00595	4.94785e-05	0.00106024	-1.1837	2.08529e-06	0.000164062
ENSG00000114784	EIF1B	119.356	73.773	77.4829	128.869	115.995	185.554	134.462	-1.07258	0.000630151	0.00388139	-0.3749	0.220982	1
ENSG00000015171	ZMYND11	755.325	435.931	493.953	860.779	963.365	907.01	870.914	-0.934328	5.07387e-10	3.35013e-08	0.0361601	0.805633	1
ENSG00000108395	TRIM37	453.715	267.307	263.442	611.302	556.774	528.116	495.347	-0.945618	5.4803e-08	3.3488e-06	0.194088	0.248668	0.700167
ENSG00000172037	LAMB2	187.797	128.384	113.319	218.912	179.486	255.624	231.059	-1.0069	6.89826e-05	0.000960727	-0.281317	0.254746	0.726884
ENSG00000126391	FRMD8	239.736	157.127	184.99	227.173	194.138	325.693	349.293	-0.982191	1.36558e-05	0.000233168	-0.677436	0.00248387	0.0453836
ENSG00000143226	FCGR2A	808.028	490.542	604.366	818.649	849.813	987.46	1097.34	-0.93097	1.2518e-09	4.71625e-08	-0.323712	0.0325635	0.237784
ENSG00000176978	DPP7	590.906	449.344	340.925	612.954	622.708	795.418	724.087	-0.941315	5.18322e-08	2.13788e-06	-0.296881	0.0816278	0.414523
ENSG00000125648	SLC25A23	129.324	90.0605	61.9863	149.521	158.729	151.817	163.828	-1.05558	0.000550879	0.00363156	-0.037694	0.898342	1
ENSG00000007080	CCDC124	140.731	137.007	70.7031	88.3909	108.669	230.97	208.648	-1.07946	0.000947986	0.00550571	-1.1613	0.000403874	0.0321967
ENSG00000197903	H2BC12	11054.7	8639.1	6977.33	10962.1	10411.4	14287.7	15050.5	-0.909808	5.82234e-16	8.82498e-14	-0.45695	4.71493e-05	0.00129003
ENSG00000255833	TIFAB	197.029	125.51	127.847	199.086	224.663	268.599	236.468	-0.991738	4.53644e-05	0.000672274	-0.252648	0.28665	0.799256
ENSG00000166289	PLEKHF1	34.0959	23.9523	4.84268	43.7824	41.5138	44.1178	46.3663	-1.65145	0.0108395	0.0498406	-0.0853544	0.889209	1
ENSG00000141510	TP53	1022.16	613.178	672.164	1187.08	1233.21	1257.36	1169.98	-0.915923	7.65344e-12	6.90276e-10	-0.00337889	0.979459	1
ENSG00000141258	SGSM2	333.475	191.618	233.417	365.129	385.835	423.012	401.841	-0.95542	1.58082e-06	3.26947e-05	-0.135234	0.486195	0.949012
ENSG00000161036	LRWD1	116.631	95.809	44.5526	130.521	124.542	158.305	146.054	-1.11428	0.00179276	0.00928987	-0.252297	0.468938	1
ENSG00000130520	LSM4	925.645	634.256	589.838	983.039	1042.73	1126.3	1177.7	-0.913242	1.66343e-11	8.78285e-10	-0.187498	0.160007	0.589259
ENSG00000168005	SPINDOC	299.648	194.492	184.022	333.738	352.868	371.108	361.657	-0.95222	2.1194e-06	6.82306e-05	-0.0943972	0.628743	1
ENSG00000117400	MPL	68.4214	25.8684	42.6156	85.9127	98.9006	83.0452	74.1861	-1.19606	0.00413032	0.0338574	0.233822	0.553994	1
ENSG00000177098	SCN4B	37.6981	15.3294	33.8987	23.1303	20.7569	55.796	77.2772	-1.44209	0.00931992	0.0411918	-1.60287	0.0042773	0.368167
ENSG00000136213	CHST12	171.359	138.923	92.0109	184.217	142.856	249.136	221.013	-1.02268	0.000314213	0.00331234	-0.515199	0.0656341	0.376646
ENSG00000128185	DGCR6L	237.171	133.175	157.871	263.521	296.702	299.741	272.016	-0.971614	2.2782e-05	0.000419787	-0.0292308	0.895489	1
ENSG00000106683	LIMK1	424.654	277.846	259.568	478.302	504.271	541.092	486.846	-0.932892	1.60782e-07	4.16901e-06	-0.0634759	0.71458	0.96251
ENSG00000170271	FAXDC2	354.303	250.062	251.819	313.912	346.763	503.462	459.799	-0.938388	6.3965e-07	1.56125e-05	-0.544289	0.00349613	0.0627924
ENSG00000103266	STUB1	112.68	72.8149	83.2941	95.8257	102.564	153.115	168.464	-1.0454	0.000659704	0.00429063	-0.701599	0.0207421	0.45914
ENSG00000152932	RAB3C	32.2695	23.9523	14.528	28.0868	19.5359	48.0105	59.5034	-1.48694	0.0101197	0.0414889	-1.16739	0.040942	0.919444
ENSG00000184500	PROS1	450.828	306.589	344.799	369.259	443.221	594.292	646.81	-0.931839	2.3476e-07	8.71052e-06	-0.616987	0.000565747	0.0122282
ENSG00000104870	FCGRT	538.086	320.002	313.806	661.693	728.934	638.41	565.669	-0.922797	3.11078e-08	2.05006e-06	0.209212	0.195823	0.618635
ENSG00000103152	MPG	235.156	174.372	152.06	227.173	216.116	356.835	284.38	-0.968437	2.977e-05	0.000529716	-0.525854	0.0216427	0.189366
ENSG00000103507	BCKDK	294.251	176.289	192.739	341.172	343.1	377.596	334.61	-0.945295	4.2801e-06	0.000125371	-0.054489	0.785127	1
ENSG00000166925	TSC22D4	266.54	248.145	148.186	175.956	236.873	423.012	367.067	-0.992864	0.000146773	0.00221048	-0.940318	0.000326858	0.0111661
ENSG00000182704	TSKU	37.4758	20.1199	14.528	45.4346	50.0608	58.3912	36.3203	-1.43596	0.00970524	0.0400233	0.024061	0.963247	1
ENSG00000267279	AC090409.1	45.7696	24.9104	31.9617	38.8259	40.2928	75.2597	63.3673	-1.28092	0.00688816	0.0276826	-0.80556	0.0831531	1
ENSG00000126215	XRCC3	202.271	126.468	139.469	236.26	188.033	273.79	249.605	-0.974468	7.53731e-05	0.00120717	-0.295045	0.22064	0.678251
ENSG00000103227	LMF1	74.5688	48.8626	48.4268	73.5214	65.9337	98.6162	112.052	-1.11831	0.00268126	0.0243509	-0.595542	0.102818	1
ENSG00000167468	GPX4	2112.75	1698.69	1439.24	1913.21	1811.96	2993.52	2819.84	-0.888933	1.70237e-13	2.03473e-11	-0.640912	1.00092e-07	6.49386e-06
ENSG00000142208	AKT1	1119.47	698.448	762.238	1196.17	1347.98	1397.5	1314.49	-0.89173	3.01106e-11	2.46238e-09	-0.0927333	0.482872	0.821536
ENSG00000106305	AIMP2	442.627	360.242	263.442	402.303	444.442	611.161	574.17	-0.925033	1.51775e-06	5.33249e-05	-0.48601	0.0107385	0.110373
ENSG00000176058	TPRN	71.6182	54.6112	31.9617	84.2605	64.7127	96.0211	98.142	-1.16532	0.00430766	0.0374005	-0.376342	0.343177	1
ENSG00000116095	PLEKHA3	233.508	134.133	162.714	261.042	268.619	293.253	281.289	-0.951709	2.87031e-05	0.000443133	-0.116821	0.597664	0.935246
ENSG00000130202	NECTIN2	307.165	209.822	169.494	360.172	373.625	398.358	331.519	-0.939448	1.01118e-05	0.000227041	0.0116586	0.955106	1
ENSG00000071626	DAZAP1	1145.19	886.234	739.961	1033.43	1192.91	1515.58	1503.04	-0.89219	2.38874e-10	1.701e-08	-0.441029	0.0016148	0.0241074
ENSG00000104964	TLE5	668.79	431.141	383.54	870.692	803.415	804.501	719.451	-0.900966	9.17158e-09	2.87512e-07	0.139253	0.362617	0.815181
ENSG00000150760	DOCK1	285.758	173.414	148.186	389.085	388.276	304.932	310.654	-0.937102	8.25424e-06	0.000228556	0.336092	0.095602	0.51211
ENSG00000042753	AP2S1	709.285	505.872	516.229	633.606	691.083	1030.28	878.642	-0.898325	4.44476e-09	2.45334e-07	-0.525846	0.000538525	0.0120625
ENSG00000185122	HSF1	273.123	227.067	149.154	254.434	275.945	390.572	341.565	-0.957564	5.54236e-05	0.000768655	-0.464035	0.0480332	0.357221
ENSG00000116273	PHF13	82.3401	45.0302	61.0177	78.4779	83.0277	112.89	113.597	-1.09521	0.00246037	0.022306	-0.48963	0.16609	1
ENSG00000169635	HIC2	140.646	96.7671	67.7975	170.173	177.044	146.627	185.465	-1.01908	0.000704172	0.00421244	0.0569545	0.844577	1
ENSG00000120279	MYCT1	131.267	90.0605	95.885	107.391	118.437	208.911	166.919	-1.00936	0.000534604	0.00355335	-0.731912	0.0113417	0.18015
ENSG00000178896	EXOSC4	110.029	94.851	66.829	90.8692	73.2597	175.174	159.191	-1.0457	0.00126265	0.00715093	-1.01746	0.00174117	0.050472
ENSG00000178605	GTPBP6	314.399	287.427	158.84	296.564	271.061	456.749	415.751	-0.965526	0.000111028	0.00210984	-0.617321	0.0129045	0.162467
ENSG00000114054	PCCB	908.674	529.824	671.195	992.952	1032.96	1082.18	1142.93	-0.890636	2.95501e-09	1.04703e-07	-0.136716	0.355626	0.821536
ENSG00000276045	ORAI1	300.067	191.618	186.927	359.346	343.1	376.299	343.111	-0.923692	4.78574e-06	0.000137712	-0.0307838	0.87533	1
ENSG00000125733	TRIP10	172.592	107.306	124.941	192.477	155.066	219.291	236.468	-0.974757	0.000200723	0.00237208	-0.387683	0.13176	0.537238
ENSG00000162062	TEDC2	81.757	55.5692	43.5841	81.7823	96.4586	85.6404	127.507	-1.11446	0.00351606	0.0320546	-0.272548	0.462331	1
ENSG00000099256	PRTFDC1	157.45	99.6414	88.1367	192.477	194.138	193.34	176.965	-0.976737	0.000269683	0.00202414	0.0648026	0.801869	1
ENSG00000183751	TBL3	317.647	243.355	201.455	288.303	332.111	400.953	439.707	-0.920324	7.38611e-06	0.00012945	-0.443659	0.0285864	0.260203
ENSG00000059377	TBXAS1	1041.44	640.962	876.525	930.996	990.227	1479.24	1330.71	-0.887779	2.10092e-08	6.11824e-07	-0.548068	0.000512295	0.0112324
ENSG00000168092	PAFAH1B2	1146.9	667.789	811.633	1287.86	1398.04	1359.87	1356.21	-0.876555	2.63383e-10	1.89015e-08	-0.017047	0.900737	0.957179
ENSG00000130052	STARD8	360.582	275.93	251.819	337.042	311.354	486.593	500.756	-0.904326	1.15461e-06	2.47449e-05	-0.605324	0.00103417	0.0260951
ENSG00000106153	CHCHD2	2094.88	1542.53	1536.1	1915.69	1984.12	2580.89	3009.95	-0.862357	2.75977e-13	3.03268e-11	-0.521624	9.16408e-06	0.000322979
ENSG00000104866	PPP1R37	83.1374	66.1082	29.0561	93.3474	98.9006	94.7235	116.689	-1.15572	0.00496683	0.0324573	-0.143064	0.719952	1
ENSG00000118655	DCLRE1B	323.238	195.45	194.676	406.433	406.591	393.167	343.111	-0.912384	4.33327e-06	0.000108108	0.146962	0.444226	0.976172
ENSG00000160014	CALM3	3130.67	1921.93	2143.37	3664.51	3699.62	3804.51	3550.11	-0.854679	2.59833e-15	3.82612e-13	0.00244109	0.981818	0.971795
ENSG00000137124	ALDH1B1	542.114	319.044	361.264	669.128	645.906	630.625	626.718	-0.886067	5.12752e-08	2.65444e-06	0.0655116	0.679402	0.921203
ENSG00000148484	RSU1	1684.12	1126.71	1244.57	1591.04	1822.95	2177.34	2142.12	-0.865028	2.62909e-12	2.45267e-10	-0.340753	0.0054985	0.0601113
ENSG00000176845	METRNL	57.2286	53.6531	13.5595	51.2172	52.5028	84.3428	88.096	-1.3591	0.00980523	0.0549594	-0.734669	0.155519	0.903798
ENSG00000117411	B4GALT2	285.357	165.75	178.211	331.259	387.055	307.527	342.338	-0.920985	1.53794e-05	0.000381971	0.138412	0.502022	0.957399
ENSG00000056277	ZNF280C	174.895	112.097	104.602	188.347	218.558	238.755	187.011	-0.967481	0.000269059	0.00334253	-0.0617981	0.810576	1
ENSG00000157303	SUSD3	355.964	233.774	237.291	403.129	379.73	468.427	413.433	-0.901372	2.0571e-06	6.65412e-05	-0.167235	0.367863	0.872126
ENSG00000242372	EIF6	1005.67	505.872	762.238	1151.56	1267.39	1156.15	1190.84	-0.888633	2.76012e-07	1.00613e-05	0.0424284	0.803899	0.997392
ENSG00000106636	YKT6	563.231	333.415	401.942	607.997	678.873	682.528	674.63	-0.883955	1.30477e-07	7.31744e-06	-0.0783494	0.633306	0.909548
ENSG00000124635	H2BC11	2984.81	1870.19	1972.91	3320.86	3807.06	3490.49	3447.34	-0.852115	1.88324e-14	2.43188e-12	0.0381773	0.729153	0.927618
ENSG00000101187	SLCO4A1	144.247	89.1024	102.665	150.347	147.74	181.661	193.966	-0.972013	0.000419596	0.00296582	-0.33502	0.213631	1
ENSG00000124181	PLCG1	141.812	81.4377	81.357	194.956	168.497	181.661	142.963	-0.98832	0.000670318	0.00407413	0.173461	0.534344	1
ENSG00000170604	IRF2BP1	153.149	120.719	82.3255	156.956	158.729	190.745	209.421	-0.980859	0.00055676	0.00361755	-0.344781	0.215767	0.856006
ENSG00000187961	KLHL17	43.9772	22.9942	23.2449	57.8258	47.6188	51.9033	60.2762	-1.28344	0.00901238	0.0608731	-0.0891845	0.848567	1
ENSG00000142303	ADAMTS10	101.579	67.0663	50.3639	126.391	124.542	105.104	136.008	-1.04531	0.00213211	0.0201868	0.0502085	0.87813	1
ENSG00000130312	MRPL34	291.809	228.984	173.368	283.347	307.691	367.216	390.25	-0.913928	2.20394e-05	0.000535348	-0.361165	0.0886446	0.516075
ENSG00000145730	PAM	533.765	350.661	301.215	671.606	677.652	631.922	569.533	-0.879463	1.69883e-07	9.25159e-06	0.169763	0.29954	0.743853
ENSG00000167123	CERCAM	162.971	97.7252	86.1997	225.521	207.569	198.53	162.282	-0.965611	0.000386257	0.00263873	0.271495	0.297817	1
ENSG00000123159	GIPC1	217.754	166.708	145.28	203.217	200.243	299.741	291.335	-0.920962	5.64112e-05	0.000788468	-0.549744	0.0150257	0.153786
ENSG00000185614	INKA1	266.108	217.487	164.651	265.173	223.442	382.787	343.111	-0.923056	4.89681e-05	0.0010165	-0.564705	0.012188	0.177037
ENSG00000074370	ATP2A3	1070.47	760.724	766.112	1038.39	1097.67	1365.06	1394.85	-0.854473	1.94799e-11	9.94731e-10	-0.371017	0.00325449	0.048846
ENSG00000213366	GSTM2	57.3317	39.2817	23.2449	76.8258	59.8288	75.2597	69.5495	-1.20872	0.00735062	0.0565186	-0.0755915	0.861128	1
ENSG00000153885	KCTD15	254.234	160.001	160.777	296.564	306.47	293.253	308.336	-0.908718	2.30914e-05	0.000370806	0.00120535	0.995381	1
ENSG00000177051	FBXO46	106.592	98.6833	36.8044	120.608	86.6907	141.436	155.327	-1.13212	0.00512294	0.0216299	-0.51345	0.197827	1
ENSG00000136877	FPGS	365.116	263.475	225.669	380.824	413.917	463.237	443.571	-0.88931	2.84338e-06	8.91365e-05	-0.190992	0.30488	0.869043
ENSG00000174886	NDUFA11	100.047	86.2281	59.0807	73.5214	83.0277	157.007	141.417	-1.03532	0.00209522	0.0198807	-0.932022	0.00555905	0.331038
ENSG00000086189	DIMT1	216.268	120.719	157.871	257.738	230.768	260.814	269.697	-0.930382	0.000115774	0.00168737	-0.117509	0.61754	0.939741
ENSG00000185803	SLC52A2	153.375	135.091	78.4514	153.652	122.1	243.945	187.011	-1.00748	0.0013175	0.0073247	-0.634085	0.0413814	0.630633
ENSG00000164626	KCNK5	306.469	170.54	192.739	418.824	380.951	325.693	350.066	-0.897665	1.18145e-05	0.000259981	0.242785	0.219583	0.791816
ENSG00000165119	HNRNPK	9585.28	6013.93	6971.52	10348.3	10948.7	11069.7	12159.6	-0.839344	2.87396e-15	3.89439e-13	-0.125713	0.235809	0.606408
ENSG00000203950	RTL8A	20.6765	10.539	4.84268	27.2608	23.1989	35.0347	23.1832	-1.90745	0.0115837	0.104323	-0.190806	0.783543	1
ENSG00000118971	CCND2	2413.64	1286.72	1568.06	3137.46	3369.95	2506.93	2612.74	-0.843171	7.4869e-12	6.71253e-10	0.345162	0.00452978	0.0528501
ENSG00000183617	MRPL54	292.935	178.205	206.298	301.52	355.31	336.074	380.204	-0.900777	2.35234e-05	0.000547465	-0.131522	0.527815	0.954301
ENSG00000179348	GATA2	1830.02	1255.1	1298.81	1959.47	1891.32	2410.91	2164.53	-0.839822	5.7618e-13	5.95802e-11	-0.246951	0.0325652	0.210863
ENSG00000183963	SMTN	97.9834	79.5215	39.71	103.26	113.553	129.758	122.098	-1.07676	0.00369346	0.0312878	-0.216647	0.548741	1
ENSG00000119392	GLE1	725.355	424.434	513.324	830.214	882.78	866.785	834.594	-0.858779	2.55169e-08	1.19378e-06	0.00965134	0.949119	1
ENSG00000167967	E4F1	165.705	160.001	75.5458	145.391	140.414	234.862	238.014	-1.00522	0.00155892	0.00829484	-0.725957	0.0216094	0.468687
ENSG00000136490	LIMD2	961.641	699.406	717.685	906.213	894.99	1335.21	1216.34	-0.846782	2.06979e-10	9.25378e-09	-0.500509	0.000155353	0.00428016
ENSG00000158050	DUSP2	154.803	77.6053	103.633	184.217	208.79	190.745	163.828	-0.963976	0.000662895	0.00421551	0.15042	0.58159	1
ENSG00000197238	H4C11	333.533	317.128	181.116	302.347	255.188	459.344	486.074	-0.924635	0.000146797	0.002646	-0.759751	0.00177536	0.0451303
ENSG00000010671	BTK	3297.43	2206.48	2587.93	3000.33	3398.03	4394.91	4196.92	-0.84134	8.17701e-13	8.80181e-11	-0.425788	0.000279168	0.00589718
ENSG00000179364	PACS2	298.065	207.906	174.336	329.607	366.299	355.537	354.702	-0.893597	1.66164e-05	0.000407019	-0.0315491	0.875985	1
ENSG00000132970	WASF3	55.8248	30.6589	40.6785	49.565	53.7238	83.0452	77.2772	-1.16649	0.00683425	0.0534625	-0.634718	0.132869	1
ENSG00000133818	RRAS2	124.256	61.3178	79.4199	148.695	173.381	158.305	124.416	-0.999355	0.00148333	0.00774617	0.192175	0.524621	1
ENSG00000077044	DGKD	387.751	278.804	304.12	313.086	362.636	506.057	561.805	-0.875719	2.5723e-06	6.70268e-05	-0.666167	0.000327319	0.0120911
ENSG00000172889	EGFL7	512.3	479.045	175.305	343.651	304.028	910.902	860.868	-1.43691	0.0114291	0.0750207	-1.45142	0.0106506	0.109383
ENSG00000127533	F2RL3	206.858	145.63	124.941	199.086	257.63	238.755	275.107	-0.928865	0.00021022	0.00239839	-0.17923	0.464541	0.877765
ENSG00000076944	STXBP2	244.297	160.001	191.77	245.347	211.232	320.503	336.929	-0.9036	5.7207e-05	0.000796046	-0.523415	0.0184589	0.187008
ENSG00000127314	RAP1B	1124.99	821.083	954.976	897.953	896.211	1566.18	1613.55	-0.840734	1.79376e-10	1.0664e-08	-0.825993	3.93089e-10	4.04964e-08
ENSG00000130508	PXDN	295.872	151.378	195.644	395.694	388.276	312.717	331.519	-0.894445	2.87578e-05	0.000649238	0.281904	0.172223	0.666862
ENSG00000109265	CRACD	380.557	263.475	253.756	408.911	410.254	491.783	455.163	-0.870394	1.71264e-06	3.63819e-05	-0.207154	0.24538	0.791816
ENSG00000023191	RNH1	775.092	618.926	526.883	740.997	702.072	995.245	1066.43	-0.848584	1.10336e-08	3.53959e-07	-0.514911	0.000483804	0.0111032
ENSG00000178038	ALS2CL	25.6622	14.3714	6.77975	27.2608	37.8509	29.8444	37.8658	-1.68454	0.0128554	0.181454	-0.0708706	0.910384	1
ENSG00000161016	RPL8	7239.7	5337.52	5159.39	7006.01	7363.82	8948.12	9623.33	-0.823455	7.9325e-18	1.42318e-15	-0.370607	0.000104505	0.00244492
ENSG00000197561	ELANE	284.293	242.397	134.626	297.39	313.796	333.479	384.068	-0.9305	0.000287008	0.00379655	-0.2347	0.353482	0.884949
ENSG00000119333	WDR34	265.485	210.78	154.966	281.694	258.851	365.918	320.7	-0.905376	7.1875e-05	0.00122143	-0.340237	0.129795	0.608436
ENSG00000134548	SPX	29.6612	18.2037	18.4022	23.9564	17.0939	49.3081	51.0029	-1.45521	0.0123237	0.0507848	-1.27683	0.0271982	0.924266
ENSG00000188167	TMPPE	173.208	118.803	91.0424	213.13	214.895	180.364	221.013	-0.941164	0.000467557	0.00451079	0.0867743	0.73887	0.976604
ENSG00000116161	CACYBP	868.783	549.944	708	836.822	855.918	1091.27	1170.75	-0.847737	3.3715e-08	9.61267e-07	-0.41965	0.00590627	0.0736137
ENSG00000122642	FKBP9	212.741	125.51	143.343	250.303	253.967	241.35	261.97	-0.907252	0.000111075	0.00141376	-6.99615e-05	0.999755	1
ENSG00000141569	TRIM65	344.131	234.732	250.851	345.303	341.879	483.998	408.024	-0.873233	7.11578e-06	0.000167114	-0.371976	0.0524048	0.374434
ENSG00000156381	ANKRD9	88.9443	49.8207	59.0807	94.9996	107.448	106.402	115.916	-1.03247	0.00304474	0.0266621	-0.140913	0.675705	1
ENSG00000176171	BNIP3	167.416	106.348	98.7906	191.651	217.337	189.447	200.921	-0.930005	0.000370649	0.00273504	0.0624995	0.804349	1
ENSG00000163975	MELTF	119.724	59.4016	76.5143	142.086	168.497	150.519	121.325	-0.993709	0.00179464	0.0090521	0.195301	0.522741	1
ENSG00000162076	FLYWCH2	120.818	91.9767	90.0738	104.913	80.5857	184.257	173.101	-0.971392	0.00121635	0.00659853	-0.93569	0.00186506	0.0998216
ENSG00000133612	AGAP3	208.303	160.959	129.784	172.651	233.21	299.741	253.469	-0.924098	0.000308985	0.00327234	-0.449737	0.0753533	0.411157
ENSG00000090013	BLVRB	830.585	543.237	661.51	779.823	842.487	1097.75	1058.7	-0.839427	1.84272e-08	5.42798e-07	-0.411269	0.00545642	0.0691387
ENSG00000113140	SPARC	653.39	363.116	473.614	799.649	776.553	761.68	745.725	-0.848989	3.02553e-07	6.77166e-06	0.0652203	0.688265	0.961361
ENSG00000165178	NCF1C	32.6654	16.2875	9.68536	51.2172	46.3978	37.6299	34.7747	-1.4755	0.0130153	0.0805499	0.435898	0.424218	1
ENSG00000138593	SECISBP2L	477.321	287.427	351.578	527.867	542.122	576.126	578.806	-0.854171	9.91954e-07	3.63819e-05	-0.110822	0.517466	0.888034
ENSG00000274997	H2AC12	4925.5	4457.04	2676.06	4365.85	4213.65	6947.25	6893.13	-0.956264	0.001147	0.0129048	-0.689883	0.0189573	0.150226
ENSG00000221866	PLXNA4	118.445	62.2759	92.9794	122.26	125.763	150.519	156.873	-0.986944	0.00176945	0.0091871	-0.311432	0.312987	0.934281
ENSG00000180902	D2HGDH	88.2731	56.5273	55.2065	87.5648	100.122	129.758	100.46	-1.03535	0.00334721	0.0288584	-0.290651	0.397259	1
ENSG00000135932	CAB39	814.993	450.302	630.517	876.474	989.006	990.055	953.601	-0.846269	6.16445e-07	1.33575e-05	-0.0600477	0.720146	0.974589
ENSG00000144677	CTDSPL	651	397.608	561.751	598.084	615.382	882.356	850.822	-0.852903	1.21932e-06	2.31784e-05	-0.514183	0.00326444	0.0474072
ENSG00000122557	HERPUD2	333.979	220.361	215.983	373.39	399.265	410.036	384.84	-0.863458	7.32856e-06	0.000170736	-0.0405757	0.828853	1
ENSG00000197721	CR1L	64.6297	38.3236	50.3639	47.9128	59.8288	98.6162	92.7326	-1.10801	0.00609409	0.0460536	-0.83421	0.0371952	0.527218
ENSG00000129250	KIF1C	167.019	125.51	115.256	164.391	141.635	229.672	225.649	-0.918689	0.00036132	0.00251128	-0.568475	0.0256504	0.51211
ENSG00000100297	MCM5	3672.86	2440.26	2658.63	4067.63	3931.6	4567.49	4371.57	-0.809594	3.52512e-15	3.89439e-13	-0.159649	0.118402	0.459165
ENSG00000175701	MTLN	74.4996	88.1443	22.2763	20.6521	41.5138	149.222	125.189	-1.31075	0.0111634	0.0775036	-2.16126	4.87364e-05	0.00471803
ENSG00000170852	KBTBD2	426.836	262.517	356.421	348.607	462.757	541.092	589.625	-0.870979	2.64256e-05	0.000379605	-0.485045	0.0184119	0.166172
ENSG00000140983	RHOT2	310.128	274.972	193.707	260.216	269.84	434.69	427.343	-0.878555	4.70703e-05	0.00098546	-0.702098	0.00110564	0.0266594
ENSG00000114554	PLXNA1	56.1461	31.617	37.7729	65.2606	47.6188	76.5573	78.05	-1.15657	0.00799374	0.0470906	-0.445591	0.293411	1
ENSG00000164323	CFAP97	559.667	313.296	402.911	687.301	670.326	635.815	648.356	-0.842993	8.71803e-07	3.26722e-05	0.0802166	0.632495	0.934281
ENSG00000087338	GMCL1	126.559	91.0186	109.445	97.4778	68.3757	167.388	225.649	-0.977731	0.00186666	0.00972036	-1.23963	9.92447e-05	0.00504647
ENSG00000197256	KANK2	178.155	103.474	118.161	206.521	221	229.672	190.102	-0.915924	0.000403146	0.00401205	0.0305204	0.903166	1
ENSG00000021762	OSBPL5	146.793	115.929	71.6716	155.304	173.381	171.281	193.193	-0.960751	0.00142488	0.0075021	-0.154404	0.599598	1
ENSG00000135604	STX11	136.937	107.306	105.57	79.304	117.216	184.257	227.968	-0.958119	0.0013735	0.00746856	-1.08564	0.000321086	0.0266594
ENSG00000187796	CARD9	136.637	103.474	91.0424	134.652	117.216	164.793	208.648	-0.947051	0.00110214	0.00623222	-0.570579	0.0467139	0.448323
ENSG00000101220	C20orf27	412.61	274.972	326.397	408.085	384.614	551.472	530.122	-0.846053	2.97792e-06	9.71195e-05	-0.446053	0.0128203	0.118972
ENSG00000260257	AL035071.1	56.261	36.4074	49.3953	36.3477	25.6409	94.7235	95.0509	-1.14555	0.00795692	0.0559338	-1.59948	0.000309043	0.0206578
ENSG00000108179	PPIF	1876.76	1279.05	1480.89	1775.25	1893.76	2425.18	2406.41	-0.807828	1.59469e-11	1.34526e-09	-0.397743	0.000852491	0.0149053
ENSG00000042062	RIPOR3	243.96	186.828	162.714	254.434	216.116	339.966	303.699	-0.877876	9.83607e-05	0.00151397	-0.445084	0.0455727	0.304375
ENSG00000135919	SERPINE2	213.155	148.504	137.532	197.434	262.514	276.385	256.56	-0.895791	0.000254229	0.00329437	-0.216888	0.366093	0.821536
ENSG00000173599	PC	66.4653	43.1141	45.5212	74.3475	41.5138	79.1525	115.143	-1.14087	0.00820051	0.0479358	-0.739273	0.0828399	0.750865
ENSG00000115107	STEAP3	321.886	196.409	252.788	345.303	322.343	412.631	401.841	-0.858081	2.82507e-05	0.000550134	-0.284668	0.158245	0.693203
ENSG00000068366	ACSL4	1120.16	750.185	835.846	1166.43	1191.69	1389.71	1387.13	-0.80805	3.45238e-10	2.51172e-08	-0.236101	0.0636622	0.307688
ENSG00000065308	TRAM2	514.3	355.452	318.648	598.91	614.161	598.185	600.444	-0.830357	4.3193e-07	1.51143e-05	0.0167056	0.917108	1
ENSG00000263293	AC068234.2	24.5333	14.3714	9.68536	28.9129	19.5359	33.7371	40.9569	-1.63929	0.0135161	0.191186	-0.618526	0.328384	1
ENSG00000134590	RTL8C	86.5737	54.6112	53.2695	80.9562	108.669	124.568	97.3693	-1.03358	0.00445463	0.0298763	-0.22718	0.520017	1
ENSG00000110344	UBE4A	1379.43	785.634	1001.47	1623.25	1730.15	1588.24	1547.86	-0.811117	5.5306e-09	2.95563e-07	0.0963965	0.482797	0.81226
ENSG00000163902	RPN1	4601.73	2981.58	3502.22	4774.76	5089.11	5740.5	5522.23	-0.796449	4.1591e-13	4.69662e-11	-0.191423	0.080228	0.355307
ENSG00000112658	SRF	468.396	350.661	379.666	417.998	365.078	625.434	671.539	-0.830106	1.35216e-06	4.7921e-05	-0.726103	2.33621e-05	0.000865803
ENSG00000111674	ENO2	165.487	87.1862	103.633	236.26	202.685	202.423	160.737	-0.921568	0.000839343	0.00484752	0.283406	0.285684	0.898765
ENSG00000160957	RECQL4	283.881	200.241	200.487	287.477	290.597	365.918	358.566	-0.853765	2.43422e-05	0.000486133	-0.325407	0.101882	0.551132
ENSG00000149499	EML3	203.206	151.378	130.752	204.043	213.674	254.326	265.061	-0.881483	0.00020195	0.00238007	-0.316645	0.17386	0.607885
ENSG00000102977	ACD	188.616	121.677	127.847	204.043	211.232	262.112	204.785	-0.897092	0.000393622	0.00450031	-0.162962	0.50982	0.908476
ENSG00000165914	TTC7B	485.488	379.404	336.082	479.954	454.21	631.922	631.355	-0.820064	9.6094e-07	2.02471e-05	-0.434157	0.00881595	0.0956265
ENSG00000166166	TRMT61A	144.596	121.677	105.57	103.26	106.227	228.374	202.466	-0.919647	0.000759244	0.004584	-1.03817	0.000163569	0.00801144
ENSG00000182378	PLCXD1	566.092	386.11	362.232	691.432	634.918	681.23	640.628	-0.819251	2.99518e-07	1.30309e-05	0.00794214	0.959518	1
ENSG00000075618	FSCN1	652.254	577.729	461.023	532.824	507.934	932.961	901.052	-0.819428	3.32706e-07	7.97804e-06	-0.815755	3.96082e-07	2.63831e-05
ENSG00000116649	SRM	297.544	181.079	231.48	289.955	333.332	393.167	356.248	-0.859007	6.37109e-05	0.000830074	-0.266451	0.207546	0.745759
ENSG00000130005	GAMT	320.072	232.816	202.424	343.651	360.194	391.87	389.477	-0.843862	1.88892e-05	0.000391522	-0.151593	0.432632	0.926491
ENSG00000146540	C7orf50	385.453	322.876	277.001	323.825	319.901	535.901	533.213	-0.833444	4.86796e-06	0.000139872	-0.731457	5.9554e-05	0.00300552
ENSG00000154358	OBSCN	83.9913	70.8987	42.6156	68.5649	86.6907	103.807	131.371	-1.05609	0.00580779	0.0443741	-0.610845	0.105755	1
ENSG00000117016	RIMS3	90.9573	55.5692	54.238	113.173	103.785	107.699	111.279	-0.996871	0.0035263	0.0300019	-0.0122787	0.970225	1
ENSG00000140564	FURIN	673.035	529.824	449.401	661.693	676.431	853.809	867.05	-0.81362	1.05679e-07	2.86306e-06	-0.363647	0.0163893	0.155957
ENSG00000123892	RAB38	177.923	101.558	128.815	188.347	218.558	219.291	210.967	-0.90035	0.0005431	0.00510233	-0.0827642	0.744093	0.980747
ENSG00000154146	NRGN	145.209	108.264	87.1682	132.999	164.834	221.886	156.1	-0.942966	0.00171542	0.00906167	-0.340124	0.249719	0.884949
ENSG00000101367	MAPRE1	1585.31	951.384	1271.69	1636.47	1770.44	1903.55	1978.3	-0.804673	2.05529e-08	9.8465e-07	-0.189336	0.18406	0.563464
ENSG00000134352	IL6ST	430.248	280.72	338.987	432.042	431.011	534.604	564.123	-0.827558	4.01512e-06	7.12591e-05	-0.349504	0.0486941	0.307467
ENSG00000071051	NCK2	254.9	210.78	183.053	213.13	211.232	346.454	364.748	-0.853862	6.50318e-05	0.000889041	-0.746007	0.00047668	0.0112324
ENSG00000168936	TMEM129	186.636	120.719	131.721	218.086	183.149	229.672	236.468	-0.885743	0.000376031	0.00380012	-0.212891	0.382176	0.846192
ENSG00000130193	THEM6	156.659	84.312	123.004	159.434	180.707	198.53	193.966	-0.920564	0.00112289	0.00616549	-0.208755	0.450137	1
ENSG00000104852	SNRNP70	1491.9	1444.8	917.203	1184.6	1236.87	2096.89	2071.03	-0.819133	1.41004e-06	4.36202e-05	-0.783723	3.97418e-06	0.000155916
ENSG00000103202	NME4	1281.32	809.586	831.004	1636.47	1560.43	1518.17	1332.26	-0.794733	6.51045e-10	4.23957e-08	0.168296	0.183249	0.535921
ENSG00000065675	PRKCQ	975.131	610.304	761.269	1040.87	1043.95	1227.51	1166.89	-0.803135	3.1607e-08	1.44773e-06	-0.19897	0.165977	0.596563
ENSG00000129925	PGAP6	376.643	279.762	265.379	400.65	346.763	458.046	509.257	-0.829834	1.01239e-05	0.000227041	-0.371355	0.0455278	0.402302
ENSG00000148730	EIF4EBP2	1328.18	782.76	997.592	1439.04	1645.9	1571.37	1532.41	-0.80165	2.59787e-08	1.26502e-06	-0.00974071	0.945497	0.980747
ENSG00000051382	PIK3CB	328.551	209.822	247.945	275.912	407.812	397.06	432.752	-0.859941	0.000137476	0.00167415	-0.287745	0.196386	0.762022
ENSG00000110057	UNC93B1	224.972	155.211	148.186	255.26	241.757	275.087	274.334	-0.856581	0.000140539	0.00175873	-0.143207	0.514502	0.893045
ENSG00000175221	MED16	222.504	183.953	125.91	226.347	229.547	276.385	292.881	-0.878555	0.000356353	0.00365421	-0.322093	0.183799	0.621844
ENSG00000204427	ABHD16A	130.973	88.1443	87.1682	157.782	118.437	167.388	166.919	-0.931152	0.00164487	0.00865926	-0.268144	0.353976	0.964335
ENSG00000170633	RNF34	726.192	490.542	534.632	755.04	793.647	866.785	916.507	-0.799928	4.35346e-08	1.20935e-06	-0.205604	0.153525	0.588714
ENSG00000061273	HDAC7	663.594	500.123	481.362	657.562	631.255	879.76	831.503	-0.800764	6.21324e-08	1.79551e-06	-0.406926	0.00550333	0.0695227
ENSG00000104903	LYL1	640.574	593.058	222.763	517.128	439.558	1064.02	1006.92	-1.34383	0.0128718	0.0561016	-1.11375	0.0391823	0.282978
ENSG00000176946	THAP4	453.855	308.505	320.585	526.215	459.094	563.15	545.577	-0.816815	2.50388e-06	6.56607e-05	-0.166686	0.328188	0.771638
ENSG00000149792	MRPL49	630.596	445.512	411.628	712.084	720.387	755.193	738.77	-0.800955	1.23182e-07	3.06253e-06	-0.0603285	0.684723	0.952986
ENSG00000196914	ARHGEF12	1496.66	1013.66	1141.9	1470.43	1636.13	1839.97	1877.84	-0.786721	3.4894e-10	2.52334e-08	-0.260722	0.0360707	0.217019
ENSG00000100266	PACSIN2	787.193	572.938	621.8	715.388	736.26	1086.08	990.694	-0.795934	2.57266e-08	7.65539e-07	-0.515454	0.000288455	0.00767298
ENSG00000014164	ZC3H3	54.7648	49.8207	11.6224	54.5215	56.1658	83.0452	73.4133	-1.3452	0.0133149	0.0884729	-0.497597	0.34866	1
ENSG00000101752	MIB1	747.23	457.009	563.688	769.91	909.641	879.76	903.37	-0.805444	5.51857e-07	1.21053e-05	-0.0891342	0.57427	0.919458
ENSG00000162430	SELENON	216.898	139.881	110.413	290.781	304.028	220.589	235.695	-0.868157	0.000305571	0.00324989	0.379554	0.100403	0.465656
ENSG00000107669	ATE1	317.554	167.666	278.938	314.738	329.669	425.607	388.704	-0.865264	0.000255189	0.00397828	-0.336756	0.150221	0.629956
ENSG00000143627	PKLR	170.926	122.636	129.784	147.869	161.171	232.267	231.832	-0.878609	0.000484478	0.00461665	-0.589144	0.0182714	0.167359
ENSG00000151929	BAG3	101.435	68.0244	64.8919	121.434	92.7956	140.139	121.325	-0.971842	0.00343809	0.0292268	-0.276374	0.393919	1
ENSG00000076928	ARHGEF1	611.578	442.638	439.715	608.823	644.685	786.335	747.27	-0.79632	1.68654e-07	4.34324e-06	-0.290963	0.0529026	0.313275
ENSG00000142657	PGD	2913.98	1648.87	2177.27	3396.03	3661.76	3362.03	3237.91	-0.786369	2.72759e-09	1.55033e-07	0.0966552	0.461921	0.800759
ENSG00000173511	VEGFB	62.8002	53.6531	18.4022	71.8693	65.9337	72.6646	94.2782	-1.21688	0.0118017	0.0761724	-0.280649	0.550605	1
ENSG00000145715	RASA1	480.484	304.673	336.082	557.606	560.437	587.805	536.304	-0.808683	1.87415e-06	5.406e-05	-0.005569	0.973235	1
ENSG00000105193	RPS16	4295.8	2745.89	3297.86	4545.11	4830.26	5003.48	5352.22	-0.777338	1.14924e-11	1.03188e-09	-0.144166	0.206344	0.585261
ENSG00000128309	MPST	370.265	258.684	276.033	393.216	350.426	442.475	500.756	-0.821897	1.34068e-05	0.000350961	-0.343426	0.0653822	0.460784
ENSG00000276410	H2BC3	2516.85	1803.13	1479.92	3063.94	3117.2	2849.49	2787.39	-0.779579	8.48445e-11	6.84955e-09	0.133078	0.263328	0.647775
ENSG00000196154	S100A4	2378.29	1302.04	1785.01	2943.33	2909.63	2588.68	2741.02	-0.788341	1.66983e-08	8.4906e-07	0.134737	0.331236	0.700167
ENSG00000136997	MYC	1912.08	1440.01	1342.39	1914.04	1991.44	2545.86	2238.72	-0.78051	5.47868e-11	4.21719e-09	-0.291795	0.0136296	0.110414
ENSG00000125458	NT5C	169.836	132.216	121.067	150.347	151.403	216.696	247.287	-0.876855	0.000580144	0.00372978	-0.624538	0.0135867	0.364939
ENSG00000169093	ASMTL	197.072	138.923	143.343	197.434	190.475	230.97	281.289	-0.865184	0.000373648	0.00378775	-0.405564	0.0907077	0.45914
ENSG00000146433	TMEM181	343.387	192.576	279.907	343.651	391.939	469.725	382.522	-0.847297	0.000146442	0.00175742	-0.210591	0.338641	0.857661
ENSG00000185262	UBALD2	236.896	225.151	121.067	185.043	242.978	321.8	325.337	-0.902228	0.00125203	0.0103752	-0.601333	0.0306193	0.231995
ENSG00000149313	AASDHPPT	302.97	187.786	248.914	302.347	299.144	368.513	411.115	-0.838885	8.25978e-05	0.00160415	-0.376538	0.0737359	0.451286
ENSG00000122971	ACADS	82.8153	59.4016	54.238	66.0867	89.1327	112.89	115.143	-1.00524	0.00531232	0.034094	-0.564251	0.112085	1
ENSG00000099337	KCNK6	390.694	305.631	298.309	315.564	365.078	500.867	558.714	-0.813476	1.01469e-05	0.000170736	-0.644648	0.000450744	0.0125009
ENSG00000167925	GHDC	204.76	143.714	151.092	219.738	175.823	289.361	248.833	-0.864519	0.000403448	0.00401205	-0.43479	0.0716065	0.407608
ENSG00000130731	METTL26	404.857	262.517	259.568	453.52	537.238	458.046	458.254	-0.81154	1.04196e-05	0.00029364	0.109532	0.541563	0.874116
ENSG00000157985	AGAP1	41.8295	31.617	16.4651	39.652	46.3978	55.796	61.049	-1.28278	0.0134454	0.0465815	-0.447995	0.372457	1
ENSG00000116688	MFN2	1227.71	793.299	865.871	1388.65	1481.07	1392.31	1445.08	-0.774813	9.89776e-10	6.13867e-08	0.0148285	0.905516	0.978893
ENSG00000185989	RASA3	579.538	411.979	439.715	580.737	577.531	733.134	734.133	-0.784805	3.62939e-07	1.80645e-05	-0.341075	0.025363	0.193968
ENSG00000126822	PLEKHG3	241.825	167.666	167.557	261.868	256.409	290.658	306.79	-0.835277	0.000122352	0.00175873	-0.206148	0.333197	0.792798
ENSG00000119632	IFI27L2	87.7261	37.3655	73.6087	98.3039	89.1327	101.211	126.735	-1.04443	0.00726248	0.0527096	-0.285574	0.452613	1
ENSG00000108840	HDAC5	420.797	284.553	320.585	412.216	449.326	544.984	513.121	-0.804769	6.41138e-06	0.000163038	-0.29691	0.0915012	0.439758
ENSG00000104228	TRIM35	255.267	181.079	165.62	258.564	307.691	301.039	317.609	-0.836834	0.000142329	0.00174117	-0.13305	0.536615	0.943213
ENSG00000100243	CYB5R3	448.748	398.566	247.945	455.172	442	583.912	564.896	-0.82862	8.60948e-05	0.00177522	-0.355718	0.0891615	0.40815
ENSG00000244300	GATA2-AS1	70.8834	35.4493	55.2065	57.8258	85.4697	98.6162	92.7326	-1.07654	0.00864108	0.0598924	-0.42539	0.288791	1
ENSG00000105173	CCNE1	248.383	151.378	174.336	292.434	291.818	275.087	305.245	-0.836437	0.000152077	0.00217165	0.00672196	0.975061	1
ENSG00000146701	MDH2	1963.67	1257.97	1542.88	2020.6	2181.92	2407.01	2371.64	-0.770654	1.21867e-09	6.13867e-08	-0.185875	0.140059	0.471381
ENSG00000155099	PIP4P2	213.111	137.007	179.179	209.825	180.707	290.658	281.289	-0.854518	0.000414542	0.00419098	-0.545836	0.0229937	0.191707
ENSG00000159423	ALDH4A1	301.011	200.241	213.078	292.434	367.52	375.001	357.793	-0.825005	8.40717e-05	0.00162794	-0.154654	0.452518	0.958771
ENSG00000167799	NUDT8	41.5078	23.9523	17.4336	56.1737	52.5028	44.1178	54.8668	-1.26488	0.0137867	0.0474549	0.129112	0.789898	1
ENSG00000106628	POLD2	1442.6	1155.46	1017.93	1344.04	1434.67	1926.91	1776.6	-0.767787	1.25872e-09	7.73818e-08	-0.414245	0.000992427	0.0155916
ENSG00000184792	OSBP2	86.0256	58.4435	30.9931	127.217	115.995	83.0452	100.46	-1.04192	0.00769129	0.0458037	0.402338	0.28072	1
ENSG00000170412	GPRC5C	39.4998	19.1618	17.4336	53.6954	56.1658	51.9033	38.6386	-1.29643	0.0141722	0.0608997	0.288371	0.559246	1
ENSG00000171206	TRIM8	334.509	248.145	221.795	357.694	355.31	426.904	397.205	-0.808322	2.79258e-05	0.000412067	-0.206833	0.275163	0.819651
ENSG00000172992	DCAKD	561.886	346.829	402.911	696.388	627.592	674.743	622.854	-0.789662	2.02221e-06	3.88144e-05	0.0326189	0.841331	0.997264
ENSG00000169660	HEXD	91.4122	62.2759	61.9863	95.8257	86.6907	114.187	127.507	-0.963135	0.00438252	0.0356711	-0.405623	0.22068	0.980085
ENSG00000084463	WBP11	989.531	691.741	688.629	1026	1175.82	1195.07	1159.93	-0.770117	1.55878e-08	7.6185e-07	-0.0985084	0.463531	0.872126
ENSG00000115687	PASK	273.953	203.115	186.927	275.086	290.597	342.562	345.429	-0.818916	7.61476e-05	0.0010022	-0.283995	0.163047	0.732847
ENSG00000180573	H2AC6	5502.47	5449.62	2662.5	3972.63	3831.48	8155.3	8943.29	-1.07574	0.00842135	0.0612924	-1.13158	0.00558451	0.0568212
ENSG00000136159	NUDT15	146.223	73.773	105.57	162.738	199.022	149.222	187.011	-0.913168	0.00239463	0.0124171	0.0955739	0.743255	1
ENSG00000133027	PEMT	126.182	109.222	76.5143	112.347	106.227	192.042	160.737	-0.92074	0.00265033	0.0125373	-0.684606	0.0245522	0.503333
ENSG00000124575	H1-3	5874.87	3276.67	4497.88	6873.84	7407.78	6804.52	6388.51	-0.762767	1.08348e-08	5.35973e-07	0.114421	0.389652	0.759151
ENSG00000134363	FST	110.826	62.2759	83.2941	102.434	136.751	131.056	149.145	-0.94856	0.00393225	0.0176251	-0.238709	0.45772	1
ENSG00000213281	NRAS	966.425	639.046	849.406	857.475	901.095	1262.55	1288.98	-0.777951	4.03755e-07	1.42016e-05	-0.537941	0.000440899	0.0105195
ENSG00000157014	TATDN2	121.769	81.4377	80.3885	141.26	122.1	128.461	176.965	-0.925227	0.00295558	0.0144303	-0.219166	0.471206	1
ENSG00000175463	TBC1D10C	168.084	146.588	100.728	160.26	145.298	236.16	219.467	-0.879417	0.00128074	0.00737503	-0.572118	0.0346906	0.591705
ENSG00000167291	TBC1D16	102.741	65.1501	57.1436	123.086	133.088	133.651	104.324	-0.952364	0.00419475	0.0187213	0.112495	0.725338	1
ENSG00000099942	CRKL	1334.59	925.515	1014.06	1391.12	1395.6	1677.77	1603.5	-0.757825	6.54416e-10	3.45176e-08	-0.234992	0.0532505	0.273253
ENSG00000100285	NEFH	120.424	87.1862	56.1751	150.347	155.066	132.353	141.417	-0.934851	0.00347583	0.015625	0.155187	0.615182	1
ENSG00000181481	RNF135	112.031	63.234	78.4514	132.999	126.984	145.329	125.189	-0.928606	0.00327922	0.0149156	-0.0515351	0.86632	1
ENSG00000186350	RXRA	235.554	165.75	149.154	255.26	284.492	271.195	287.471	-0.828682	0.000225752	0.00255211	-0.0538728	0.80585	1
ENSG00000160307	S100B	318.657	215.57	325.428	207.347	205.127	447.666	510.802	-0.827547	0.000223106	0.00313302	-1.21836	8.35426e-08	8.92146e-06
ENSG00000198113	TOR4A	235.462	225.151	143.343	206.521	170.939	336.074	330.746	-0.855064	0.000727594	0.0064677	-0.816244	0.00127408	0.0250834
ENSG00000259330	INAFM2	531.456	396.649	456.18	430.389	442	748.705	714.814	-0.77823	1.72461e-06	7.05875e-05	-0.746079	4.66963e-06	0.000219904
ENSG00000171467	ZNF318	473.392	276.888	324.459	569.998	632.476	483.998	552.532	-0.788848	1.10863e-05	0.000246268	0.209319	0.231845	0.663075
ENSG00000154127	UBASH3B	1057.74	716.652	849.406	1097.86	1023.19	1385.82	1273.53	-0.762704	4.79711e-08	1.34858e-06	-0.32396	0.0195212	0.174888
ENSG00000104814	MAP4K1	342.956	251.02	229.543	373.39	369.962	416.524	417.297	-0.794986	2.62747e-05	0.000391971	-0.165532	0.372429	0.893842
ENSG00000196453	ZNF777	92.0782	77.6053	42.6156	104.913	86.6907	111.592	129.053	-1.00429	0.00718275	0.0433817	-0.328071	0.36998	1
ENSG00000277224	H2BC7	8236.5	5689.14	6218	9026.61	8560.4	9468.45	10456.4	-0.743138	1.91995e-13	2.27998e-11	-0.180268	0.0737564	0.344814
ENSG00000173218	VANGL1	571.831	414.853	459.086	506.389	557.995	753.895	738.77	-0.771916	1.15765e-06	3.51775e-05	-0.489557	0.0019181	0.0305068
ENSG00000213551	DNAJC9	647.594	498.207	489.11	588.171	631.255	847.321	831.503	-0.765437	2.61893e-07	6.17597e-06	-0.462378	0.00174147	0.0312776
ENSG00000128311	TST	284.54	182.037	245.04	250.303	277.166	384.084	368.612	-0.816854	0.00018675	0.00270321	-0.514418	0.0178002	0.196001
ENSG00000148175	STOM	3060.11	1988.04	2796.16	2616.21	2855.91	3993.96	4110.37	-0.760609	8.85885e-08	3.53639e-06	-0.567201	6.56243e-05	0.00164182
ENSG00000166025	AMOTL1	676.243	437.847	450.369	831.04	832.719	711.075	794.41	-0.763908	3.93687e-07	8.67912e-06	0.141543	0.336645	0.79788
ENSG00000273802	H2BC8	2782.26	1847.2	1880.9	3280.38	3455.42	3208.92	3020.77	-0.740027	2.19274e-12	2.06808e-10	0.112968	0.278916	0.653001
ENSG00000141543	EIF4A3	893.03	553.776	715.748	942.561	991.448	1062.72	1091.93	-0.76373	5.71607e-07	1.88708e-05	-0.156967	0.299026	0.769739
ENSG00000186106	ANKRD46	83.2979	35.4493	67.7975	81.7823	103.785	105.104	105.87	-1.03173	0.00874859	0.0504	-0.190445	0.619261	1
ENSG00000017260	ATP2C1	1225.2	783.718	1045.05	1187.91	1240.53	1501.3	1592.68	-0.759401	2.99747e-07	1.07833e-05	-0.350616	0.017426	0.1368
ENSG00000171792	RHNO1	690.036	413.895	502.67	842.605	819.288	796.715	765.044	-0.768125	8.48889e-07	1.70385e-05	0.090954	0.552337	0.920668
ENSG00000073169	SELENOO	144.21	118.803	84.2626	142.086	146.519	184.257	189.329	-0.879922	0.00209173	0.010861	-0.373855	0.184165	0.814695
ENSG00000126461	SCAF1	81.8545	53.6531	52.3009	93.3474	84.2487	98.6162	108.961	-0.973341	0.00647251	0.0399322	-0.225424	0.516521	1
ENSG00000178719	GRINA	178.853	126.468	123.004	205.695	170.939	220.589	226.422	-0.842164	0.000857201	0.00737843	-0.243263	0.326169	0.805069
ENSG00000161996	WDR90	93.8989	69.9406	59.0807	79.304	105.006	131.056	119.007	-0.951779	0.00560466	0.046097	-0.445136	0.187482	0.95772
ENSG00000041353	RAB27B	2051.35	1542.53	1790.82	1649.69	1738.7	2640.58	2945.81	-0.746034	1.06104e-09	6.45854e-08	-0.722965	3.49901e-09	3.3648e-07
ENSG00000090924	PLEKHG2	151.067	96.7671	107.507	182.564	147.74	189.447	182.374	-0.863076	0.00171576	0.00939021	-0.164534	0.540704	1
ENSG00000185252	ZNF74	126.181	86.2281	78.4514	152.825	135.53	151.817	152.236	-0.884651	0.00260306	0.0132603	-0.0735575	0.796627	1
ENSG00000172336	POP7	247.735	205.031	171.431	235.434	214.895	337.371	322.246	-0.807795	0.000242513	0.00268896	-0.547039	0.0123551	0.128575
ENSG00000125901	MRPS26	214.406	153.294	147.217	231.303	223.442	281.575	249.605	-0.818222	0.000402647	0.00401044	-0.219759	0.332637	0.79788
ENSG00000165912	PACSIN3	39.2333	24.9104	15.4966	50.3911	43.9558	59.6888	40.9569	-1.30482	0.0154863	0.0652272	-0.0787861	0.877974	1
ENSG00000162729	IGSF8	40.9091	24.9104	14.528	44.6085	64.7127	48.0105	48.6846	-1.29362	0.0156216	0.0656439	0.168658	0.738372	1
ENSG00000125835	SNRPB	1730.63	1007.91	1465.39	1851.25	1881.55	2126.74	2050.94	-0.756064	8.70088e-07	2.68622e-05	-0.162255	0.288663	0.675399
ENSG00000266714	MYO15B	400.859	251.978	287.655	476.65	466.42	454.154	468.3	-0.774443	1.89095e-05	0.000579786	0.0314924	0.858744	1
ENSG00000139505	MTMR6	308.911	229.942	197.581	340.346	345.542	381.489	358.566	-0.789789	8.50062e-05	0.00141384	-0.108285	0.582447	0.995186
ENSG00000071564	TCF3	615.686	483.836	442.621	578.258	626.371	794.12	768.908	-0.753778	9.83258e-07	3.05094e-05	-0.376706	0.0136111	0.135461
ENSG00000142546	NOSIP	399.096	362.158	259.568	341.172	357.752	559.258	514.666	-0.786754	7.90262e-05	0.00141376	-0.619092	0.00184794	0.0297944
ENSG00000149657	LSM14B	339.06	302.757	224.7	312.26	278.387	486.593	429.661	-0.793972	0.000148451	0.00259736	-0.628365	0.0026125	0.048846
ENSG00000085365	SCAMP1	360.545	203.115	291.529	413.042	399.265	428.202	428.116	-0.792002	0.000142859	0.00166507	-0.0755278	0.712219	1
ENSG00000182752	PAPPA	29.5847	20.1199	13.5595	30.5651	21.9779	48.0105	43.2752	-1.43525	0.016064	0.0532298	-0.783744	0.17623	1
ENSG00000065320	NTN1	37.4241	19.1618	20.3392	47.9128	41.5138	41.5226	54.094	-1.28384	0.015976	0.0619093	-0.101296	0.84155	1
ENSG00000089820	ARHGAP4	677.64	644.795	440.684	569.998	557.995	942.044	910.325	-0.770411	1.70548e-05	0.000241389	-0.71481	6.66588e-05	0.00214807
ENSG00000133606	MKRN1	947.856	616.052	776.766	981.387	973.133	1193.78	1146.02	-0.747842	3.68286e-07	8.71991e-06	-0.258797	0.0760361	0.40815
ENSG00000139725	RHOF	79.1241	71.8568	47.4582	70.2171	43.9558	124.568	116.689	-1.01397	0.00929756	0.0674772	-1.06345	0.00664147	0.364939
ENSG00000162910	MRPL55	157.422	106.348	137.532	126.391	135.53	215.399	223.331	-0.848321	0.00157951	0.00816525	-0.747245	0.00533707	0.202831
ENSG00000161013	MGAT4B	644.085	399.524	512.355	664.171	739.923	785.037	763.499	-0.763615	4.68733e-06	7.50767e-05	-0.142414	0.387266	0.831101
ENSG00000106327	TFR2	667.48	492.458	494.922	683.997	673.989	883.653	775.863	-0.746296	8.04437e-07	1.66865e-05	-0.286218	0.0558578	0.342009
ENSG00000182551	ADI1	611.826	414.853	493.953	606.345	626.371	779.847	749.589	-0.750235	2.33954e-06	4.42295e-05	-0.310948	0.048145	0.296374
ENSG00000142961	MOB3C	196.754	137.007	153.997	196.608	178.265	275.087	239.559	-0.818867	0.000735455	0.00770845	-0.450791	0.0602837	0.3916
ENSG00000176619	LMNB2	1792.92	1412.23	1259.1	1890.9	1777.77	2129.33	2288.18	-0.726544	1.29444e-09	8.24436e-08	-0.268186	0.0242314	0.166805
ENSG00000136802	LRRC8A	298.29	188.744	203.392	346.129	377.288	321.8	352.384	-0.784513	0.000121867	0.00144894	0.0972274	0.624726	0.98932
ENSG00000094916	CBX5	2425.55	1666.12	2052.33	2203.16	2470.07	3023.37	3138.23	-0.728958	8.50814e-09	4.40085e-07	-0.400085	0.00153171	0.0218329
ENSG00000133477	FAM83F	233.905	140.839	149.154	306.477	302.807	249.136	255.015	-0.79866	0.000352155	0.00371509	0.272747	0.20598	0.671031
ENSG00000115318	LOXL3	207.51	137.965	194.676	156.13	166.055	255.624	334.61	-0.833043	0.0012978	0.0120089	-0.880493	0.00070932	0.0172599
ENSG00000163923	RPL39L	79.0289	60.3597	45.5212	80.1301	80.5857	98.6162	108.961	-0.973891	0.00808817	0.0607872	-0.372268	0.300826	1
ENSG00000124226	RNF114	708.24	420.602	528.82	893.822	811.962	764.276	829.957	-0.749474	3.74397e-06	6.70268e-05	0.0972956	0.541456	0.910457
ENSG00000064666	CNN2	1125.24	856.533	980.158	871.518	992.669	1514.28	1536.27	-0.732228	6.46202e-08	2.70091e-06	-0.712928	1.47048e-07	8.55404e-06
ENSG00000136940	PDCL	336.127	220.361	253.756	365.955	366.299	417.821	392.568	-0.771804	6.78048e-05	0.000911778	-0.144606	0.447205	0.977972
ENSG00000076003	MCM6	1458.7	1031.86	1133.19	1386.99	1615.38	1723.19	1861.61	-0.728548	2.23256e-08	1.0609e-06	-0.258592	0.0457125	0.262262
ENSG00000197747	S100A10	104.4	76.6472	67.7975	94.1735	115.995	142.734	129.053	-0.908865	0.00490317	0.0204065	-0.373683	0.238705	0.875831
ENSG00000099860	GADD45B	154.469	107.306	90.0738	171.825	202.685	168.686	186.238	-0.849404	0.00205444	0.0105549	0.0707756	0.791189	1
ENSG00000103335	PIEZO1	1064.57	891.982	759.332	980.561	1018.31	1330.02	1407.22	-0.729923	8.05996e-08	2.0864e-06	-0.455034	0.000782555	0.0162743
ENSG00000177595	PIDD1	73.7376	65.1501	43.5841	62.7823	53.7238	108.997	108.188	-0.997557	0.00943764	0.0639547	-0.893273	0.0199467	0.631383
ENSG00000153048	CARHSP1	368.032	316.17	250.851	334.564	340.658	448.963	516.984	-0.771458	8.50601e-05	0.00169403	-0.520064	0.00774646	0.123086
ENSG00000137076	TLN1	5761.98	4066.14	4700.3	5410.02	5986.54	7049.76	7359.11	-0.717116	4.27787e-11	3.57914e-09	-0.339004	0.00179141	0.0266594
ENSG00000067057	PFKP	1547.07	1035.7	1211.64	1581.95	1739.92	1847.76	1865.47	-0.724653	1.21729e-08	4.96482e-07	-0.161869	0.199606	0.575023
ENSG00000136731	UGGT1	2108.91	1560.73	1695.91	1933.86	2109.88	2648.36	2704.7	-0.717259	2.48976e-10	1.8782e-08	-0.405911	0.000326206	0.00637181
ENSG00000185049	NELFA	156.368	146.588	85.2311	154.478	119.658	245.243	187.011	-0.893296	0.00432396	0.019182	-0.646289	0.0380278	0.614474
ENSG00000140403	DNAJA4	98.3192	65.1501	76.5143	92.5213	89.1327	137.544	129.053	-0.910456	0.00520846	0.0403986	-0.550451	0.0873348	1
ENSG00000130522	JUND	419.756	429.225	212.109	372.564	372.404	537.199	595.034	-0.820913	0.00109047	0.00827385	-0.605063	0.0158404	0.149516
ENSG00000204843	DCTN1	1065.79	756.891	811.633	1155.69	1075.7	1331.32	1263.48	-0.725301	2.902e-08	8.24042e-07	-0.215602	0.0959055	0.45914
ENSG00000116711	PLA2G4A	290.041	208.864	205.33	317.216	301.586	334.776	372.476	-0.77489	0.000140898	0.00256501	-0.194537	0.330808	0.909701
ENSG00000163930	BAP1	699.464	465.632	515.261	790.562	796.089	795.418	833.821	-0.733179	7.04567e-07	1.46498e-05	-0.0394135	0.78634	0.990388
ENSG00000125912	NCLN	473.297	426.35	318.648	387.433	439.558	685.123	582.67	-0.764039	6.85115e-05	0.000849279	-0.615974	0.00130334	0.0216154
ENSG00000110011	DNAJC4	66.7751	42.156	36.8044	71.0432	90.3536	79.1525	81.141	-1.02217	0.0110201	0.0716611	0.00316806	0.993462	1
ENSG00000170473	PYM1	312.329	204.073	233.417	321.346	368.741	368.513	377.885	-0.771482	0.000137622	0.0021114	-0.116825	0.556372	1
ENSG00000148341	SH3GLB2	473.352	318.086	345.767	550.998	509.155	585.209	530.894	-0.747165	1.30119e-05	0.000283293	-0.0702152	0.676637	0.93662
ENSG00000049239	H6PD	376.878	268.265	215.983	478.302	473.746	438.583	386.386	-0.765088	8.6088e-05	0.00111759	0.210189	0.268276	0.86209
ENSG00000113732	ATP6V0E1	1169.16	801.922	866.839	1239.95	1357.75	1352.08	1396.4	-0.72047	2.25414e-08	8.71248e-07	-0.0832448	0.513352	0.825562
ENSG00000196843	ARID5A	125.321	96.7671	87.1682	110.695	123.321	157.007	176.965	-0.86388	0.00319529	0.0153756	-0.51973	0.0729464	0.799256
ENSG00000157326	DHRS4	69.7606	39.2817	50.3639	74.3475	75.7017	83.0452	95.8237	-1.00127	0.0102922	0.0678261	-0.258365	0.495981	1
ENSG00000102178	UBL4A	431.231	253.894	347.704	479.128	487.177	512.545	506.938	-0.76094	7.24246e-05	0.00153941	-0.0773335	0.682047	0.922678
ENSG00000157045	NTAN1	257.186	173.414	165.62	315.564	306.47	298.444	283.607	-0.778082	0.000270962	0.00302547	0.0980856	0.636762	0.959582
ENSG00000102316	MAGED2	1239.79	735.813	973.378	1369.65	1526.24	1411.77	1421.9	-0.729562	9.37402e-07	2.38695e-05	0.0302213	0.837414	0.957179
ENSG00000200087	SNORA73B	2851.19	1782.05	616.957	4049.46	4407.79	3081.76	3169.14	-1.38162	0.0160545	0.0960767	0.4361	0.446869	0.792798
ENSG00000188372	ZP3	51.6377	21.078	43.5841	44.6085	54.9448	79.1525	66.4584	-1.16742	0.0154028	0.0570233	-0.549612	0.243939	1
ENSG00000014824	SLC30A9	596.308	415.811	450.369	595.606	675.21	713.67	727.178	-0.734658	3.39758e-06	0.00013064	-0.183971	0.238593	0.686404
ENSG00000137193	PIM1	753.81	493.417	601.461	814.518	797.31	921.283	894.87	-0.729671	1.5018e-06	2.78867e-05	-0.171276	0.253385	0.728452
ENSG00000100889	PCK2	319.821	159.043	284.749	355.216	334.553	447.666	337.701	-0.819391	0.00143782	0.0163119	-0.182077	0.473972	0.941474
ENSG00000184357	H1-5	13534.1	8630.48	10142.5	15603.1	16230.7	15652.7	14945.4	-0.704686	8.56517e-12	7.56174e-10	0.0571564	0.578953	0.859878
ENSG00000182095	TNRC18	241.745	210.78	130.752	237.086	269.84	315.312	286.698	-0.815443	0.0013264	0.0125684	-0.248397	0.321749	0.792857
ENSG00000147955	SIGMAR1	940.766	662.999	635.359	1098.69	1102.56	1149.66	995.33	-0.721443	2.19353e-07	5.53056e-06	0.0401154	0.769857	0.985149
ENSG00000075234	TTC38	342.461	201.199	269.253	376.694	406.591	406.143	394.886	-0.767346	0.000182756	0.00211334	-0.0330606	0.869517	1
ENSG00000117632	STMN1	5877.23	3921.46	3990.37	7117.53	7399.23	6463.25	6371.5	-0.697875	8.44985e-14	9.76141e-12	0.177581	0.0560337	0.303354
ENSG00000166428	PLD4	313.949	234.732	191.77	349.433	383.393	350.347	374.022	-0.765759	0.000189949	0.00326173	0.0131243	0.947872	1
ENSG00000154930	ACSS1	403.824	297.008	334.145	381.651	354.089	511.247	544.804	-0.744225	3.44978e-05	0.000692485	-0.5211	0.00357268	0.048846
ENSG00000188536	HBA2	30.2314	30.6589	10.6539	9.913	12.21	66.1767	51.7757	-1.50816	0.016168	0.0942622	-2.42089	0.000264267	0.0560566
ENSG00000112039	FANCE	141.468	86.2281	109.445	147.869	153.845	182.959	168.464	-0.842548	0.00286866	0.013768	-0.218584	0.429747	1
ENSG00000173230	GOLGB1	951.795	901.563	643.108	864.909	731.376	1296.28	1273.53	-0.734047	1.14503e-05	0.000173012	-0.684573	4.31608e-05	0.00148154
ENSG00000126062	TMEM115	240.773	165.75	179.179	280.042	227.105	291.956	300.608	-0.781533	0.000541947	0.00599423	-0.220504	0.321121	0.790203
ENSG00000141580	WDR45B	527.405	312.337	431.967	548.519	622.708	638.41	610.49	-0.746045	6.11385e-05	0.000773142	-0.093696	0.610099	0.922931
ENSG00000089351	GRAMD1A	255.218	196.409	173.368	246.999	282.05	325.693	306.79	-0.772628	0.000390757	0.00392001	-0.259175	0.227174	0.701958
ENSG00000179094	PER1	105.869	78.5634	73.6087	109.043	94.0166	136.246	143.736	-0.881161	0.00521458	0.0222027	-0.460708	0.138469	0.941706
ENSG00000137054	POLR1E	497.474	345.871	375.792	498.954	566.542	574.829	622.854	-0.732801	1.58274e-05	0.000336558	-0.173116	0.301133	0.760996
ENSG00000165138	ANKS6	153.871	74.7311	99.7592	194.956	239.315	166.09	148.372	-0.846425	0.00330799	0.0156233	0.465563	0.0921673	0.856006
ENSG00000068831	RASGRP2	566.299	432.099	417.439	540.259	600.73	735.729	671.539	-0.726061	5.79633e-06	0.000207831	-0.302716	0.0562704	0.334728
ENSG00000148362	PAXX	104.946	81.4377	65.8604	99.9561	109.89	138.841	133.69	-0.88634	0.00559657	0.0238752	-0.378608	0.228467	1
ENSG00000157933	SKI	113.92	97.7252	44.5526	116.478	147.74	119.378	157.645	-0.96654	0.0100089	0.0367278	-0.0780237	0.831706	1
ENSG00000163110	PDLIM5	599.826	381.32	528.82	574.954	598.288	751.3	764.271	-0.736167	3.10435e-05	0.000745939	-0.370297	0.0349685	0.250441
ENSG00000091317	CMTM6	1206.83	722.4	1103.16	1157.34	1230.76	1474.05	1553.27	-0.730302	1.73695e-05	0.000379605	-0.343183	0.0427436	0.255176
ENSG00000127452	FBXL12	225.876	157.127	169.494	236.26	231.989	294.551	265.834	-0.775896	0.000580764	0.00634468	-0.255706	0.249174	0.721607
ENSG00000198900	TOP1	332.47	200.241	277.97	290.781	399.265	341.264	485.301	-0.795276	0.00120471	0.00930281	-0.270598	0.266168	0.817953
ENSG00000161677	JOSD2	38.4177	39.2817	10.6539	26.4347	20.7569	62.2839	71.095	-1.41879	0.0171418	0.0559885	-1.49355	0.0126366	0.614035
ENSG00000079313	REXO1	83.245	67.0663	50.3639	74.3475	83.0277	110.294	114.37	-0.936741	0.00892848	0.0608947	-0.51785	0.142574	1
ENSG00000095303	PTGS1	1497.91	1222.52	1158.37	1401.86	1349.2	1932.1	1923.43	-0.695332	2.54658e-09	1.45226e-07	-0.486271	2.94204e-05	0.000827526
ENSG00000275713	H2BC9	8017.11	5213.93	6154.08	8883.7	9489.58	8927.36	9434	-0.691919	1.2466e-10	7.57153e-09	0.000545097	0.995945	0.974589
ENSG00000149823	VPS51	755.474	570.064	534.632	800.475	822.951	908.307	896.415	-0.707789	5.94178e-07	1.29804e-05	-0.152953	0.274423	0.743853
ENSG00000033170	FUT8	519.361	374.613	440.684	442.781	510.376	659.172	688.54	-0.726119	2.07434e-05	0.000306148	-0.503624	0.00303412	0.0451303
ENSG00000182899	RPL35A	8446.46	5899.92	5954.56	9409.09	10308.9	8753.49	10352.8	-0.68921	1.91159e-10	1.37252e-08	0.0446329	0.679249	0.908328
ENSG00000141994	DUS3L	395.095	316.17	288.624	389.911	372.404	471.022	532.44	-0.733393	5.6876e-05	0.00099433	-0.398447	0.0274554	0.282869
ENSG00000277075	H2AC8	11515.5	7567	9080.02	12340	13236.8	13684.3	13185	-0.690617	1.53893e-10	1.19019e-08	-0.0711683	0.508786	0.823221
ENSG00000255112	CHMP1B	613.352	415.811	480.394	639.389	672.768	677.338	794.41	-0.718987	1.10485e-05	0.000245761	-0.16973	0.293766	0.714571
ENSG00000182173	TSEN54	253.626	187.786	179.179	252.782	277.166	337.371	287.471	-0.763408	0.000488807	0.00465497	-0.235432	0.274782	0.752658
ENSG00000172366	MCRIP2	99.0677	91.0186	41.647	104.087	98.9006	121.973	136.781	-0.965733	0.0109097	0.0715505	-0.351669	0.345985	1
ENSG00000124882	EREG	97.785	59.4016	80.3885	85.0866	100.122	138.841	122.871	-0.901587	0.00761055	0.0454619	-0.499974	0.133835	0.872126
ENSG00000167470	MIDN	65.6102	46.9464	32.9302	80.9562	72.0387	76.5573	84.2321	-1.01194	0.0132578	0.0820943	-0.0718109	0.855565	1
ENSG00000115594	IL1R1	74.6786	45.0302	59.0807	65.2606	75.7017	106.402	96.5965	-0.960806	0.010905	0.0595696	-0.527727	0.155768	0.914691
ENSG00000182827	ACBD3	470.402	323.835	363.201	470.041	531.133	559.258	574.942	-0.723971	2.72103e-05	0.000566861	-0.183128	0.282014	0.723422
ENSG00000138613	APH1B	318.776	201.199	243.102	322.173	396.823	385.382	363.976	-0.752839	0.000327043	0.00338376	-0.0622954	0.762104	1
ENSG00000077238	IL4R	686.981	434.973	498.796	824.431	838.824	718.86	806.001	-0.710177	4.32514e-06	6.9864e-05	0.122519	0.419313	0.856193
ENSG00000105732	ZNF574	315.932	188.744	231.48	361.825	404.149	380.191	329.201	-0.751784	0.000327885	0.00338964	0.112458	0.582278	0.975949
ENSG00000143793	C1orf35	105.893	79.5215	71.6716	103.26	105.006	141.436	134.462	-0.866088	0.00576897	0.0238752	-0.404645	0.189977	1
ENSG00000116809	ZBTB17	202.009	163.833	151.092	166.869	189.254	286.766	254.242	-0.777338	0.00109291	0.00925202	-0.60364	0.0109242	0.123685
ENSG00000119986	AVPI1	73.3263	42.156	55.2065	71.0432	81.8067	90.8307	98.9148	-0.965486	0.0114708	0.0748279	-0.318394	0.393333	1
ENSG00000101445	PPP1R16B	301.153	182.995	196.613	370.085	421.243	311.42	324.564	-0.745818	0.000277241	0.00435528	0.311515	0.11694	0.633546
ENSG00000166311	SMPD1	165.304	97.7252	133.658	160.26	192.917	210.208	197.057	-0.81421	0.0029849	0.013841	-0.208083	0.439758	1
ENSG00000154079	SDHAF4	59.7061	41.1979	33.8987	67.7388	58.6078	93.4259	63.3673	-1.05065	0.0150818	0.0913967	-0.296532	0.48077	1
ENSG00000187091	PLCD1	45.4084	22.0361	24.2134	63.6084	58.6078	58.3912	45.5935	-1.1603	0.0176006	0.100075	0.243641	0.597425	1
ENSG00000277972	CISD3	73.7032	48.8626	48.4268	88.3909	65.9337	102.509	88.096	-0.965668	0.0118088	0.0809029	-0.292292	0.434896	1
ENSG00000123358	NR4A1	142.793	74.7311	96.8536	234.608	135.53	138.841	176.192	-0.882461	0.00746191	0.030569	0.235241	0.463133	1
ENSG00000105722	ERF	254.659	251.978	170.462	189.173	196.58	354.24	365.521	-0.769161	0.00105663	0.00899189	-0.901491	0.000137359	0.00421757
ENSG00000218283	MORF4L1P1	97.6596	64.1921	65.8604	100.782	115.995	115.485	123.644	-0.880909	0.00753033	0.0450815	-0.14747	0.645908	1
ENSG00000168556	ING2	138.954	99.6414	94.9165	135.478	156.287	195.935	151.463	-0.829003	0.00416446	0.0179341	-0.247994	0.382578	1
ENSG00000070610	GBA2	532.666	391.859	379.666	564.215	600.73	647.493	612.035	-0.705658	1.1028e-05	0.00036804	-0.112477	0.476766	0.871387
ENSG00000276180	H4C9	1321.81	1074.98	916.235	1414.25	1322.34	1654.42	1548.63	-0.684766	1.81503e-07	6.78772e-06	-0.225254	0.0840071	0.369122
ENSG00000213965	NUDT19	123.92	64.1921	85.2311	153.652	167.276	155.71	117.461	-0.862036	0.0063256	0.0257248	0.239376	0.432156	1
ENSG00000133028	SCO1	378.875	240.481	292.498	420.476	438.337	413.929	467.527	-0.729011	0.000145593	0.00256108	-0.0413991	0.826185	1
ENSG00000172809	RPL38	5987.62	4691.77	3805.38	6618.58	7180.67	6272.51	7356.79	-0.682238	3.62455e-08	1.62483e-06	0.0170472	0.890238	0.970637
ENSG00000008130	NADK	553.516	378.446	428.093	614.606	584.857	672.147	642.946	-0.704379	1.22411e-05	0.000192475	-0.130751	0.410337	0.807722
ENSG00000129353	SLC44A2	678.9	496.291	516.229	711.258	704.514	886.248	758.862	-0.696986	5.20034e-06	0.000134205	-0.21315	0.159109	0.574832
ENSG00000196642	RABL6	616.353	532.698	425.187	625.345	548.227	762.978	803.683	-0.710595	2.21713e-05	0.000561156	-0.415395	0.0126835	0.12368
ENSG00000140395	WDR61	386.256	228.984	289.592	451.868	489.619	410.036	447.435	-0.72792	0.000173727	0.00203362	0.131233	0.489016	0.996986
ENSG00000143889	HNRNPLL	273.301	183.953	214.046	277.564	299.144	312.717	352.384	-0.744152	0.000486176	0.00670923	-0.210679	0.316009	0.897965
ENSG00000155189	AGPAT5	629.327	358.326	517.198	698.04	763.122	709.777	729.497	-0.717777	8.07128e-05	0.000911927	0.0201916	0.910566	1
ENSG00000183496	MEX3B	228.01	202.157	128.815	237.912	229.547	290.658	278.971	-0.782063	0.00189796	0.0167675	-0.28353	0.254386	0.77194
ENSG00000111726	CMAS	317.939	193.534	290.561	248.651	350.426	404.846	419.615	-0.768993	0.00133023	0.0132603	-0.467174	0.0500183	0.376692
ENSG00000140853	NLRC5	253.044	182.995	197.581	240.39	258.851	330.883	307.563	-0.744398	0.00051925	0.00563307	-0.354698	0.0944342	0.453658
ENSG00000006015	REX1BD	116.798	119.761	46.4897	109.869	102.564	154.412	167.692	-0.955052	0.012115	0.0447578	-0.600651	0.111991	0.670964
ENSG00000158717	RNF166	211.109	144.672	178.211	204.869	190.475	280.278	268.152	-0.763282	0.00122107	0.0114055	-0.469074	0.0451718	0.303354
ENSG00000117984	CTSD	495.012	384.194	384.509	507.215	435.895	650.088	608.171	-0.709417	2.5988e-05	0.000545265	-0.411108	0.0141546	0.134426
ENSG00000110880	CORO1C	1967.43	1399.77	1579.68	1776.08	2260.06	2377.17	2411.82	-0.684842	3.86132e-07	1.37153e-05	-0.248823	0.0640892	0.330006
ENSG00000075856	SART3	1007.29	679.286	806.79	1040.04	1124.54	1189.88	1203.21	-0.687648	8.68117e-07	1.73576e-05	-0.146093	0.291368	0.761217
ENSG00000172845	SP3	1206.61	802.88	964.661	1275.47	1356.53	1414.36	1425.76	-0.684425	3.78601e-07	1.40499e-05	-0.110699	0.407076	0.77194
ENSG00000169032	MAP2K1	291.233	183.953	233.417	309.781	323.564	333.479	363.203	-0.741583	0.000473005	0.0045062	-0.140659	0.500291	1
ENSG00000131773	KHDRBS3	53.6172	27.7846	35.8358	57.8258	67.1547	59.6888	73.4133	-1.07179	0.0167473	0.0607872	-0.101158	0.814648	1
ENSG00000055118	KCNH2	953.239	688.867	788.388	943.387	918.188	1243.08	1137.52	-0.686919	7.48123e-07	1.51573e-05	-0.352795	0.0105887	0.112976
ENSG00000101439	CST3	1077.4	753.059	846.5	1125.13	1157.5	1405.28	1176.93	-0.68822	1.10371e-06	3.34115e-05	-0.175515	0.210304	0.660108
ENSG00000146830	GIGYF1	435.642	334.374	320.585	391.564	492.061	532.009	543.259	-0.715663	9.0443e-05	0.00184882	-0.288281	0.11123	0.471398
ENSG00000135596	MICAL1	499.885	345.871	407.754	493.172	518.923	657.874	575.715	-0.708121	4.31734e-05	0.000835241	-0.283584	0.0982229	0.44551
ENSG00000140525	FANCI	1447.7	902.521	1220.35	1602.6	1537.23	1746.55	1676.92	-0.689091	2.37274e-06	6.89954e-05	-0.123948	0.393018	0.772013
ENSG00000167642	SPINT2	555.335	440.722	482.331	433.694	476.188	785.037	714.041	-0.697676	1.52195e-05	0.00048256	-0.720603	8.42255e-06	0.000367867
ENSG00000100918	REC8	110.164	82.3958	78.4514	99.13	111.111	153.115	136.781	-0.846411	0.00624779	0.0248073	-0.463458	0.129444	0.930455
ENSG00000196961	AP2A1	544.65	418.686	391.288	586.519	560.437	637.113	673.857	-0.696006	1.25571e-05	0.000196623	-0.193254	0.219428	0.629956
ENSG00000164889	SLC4A2	379.149	267.307	303.152	367.607	401.707	460.642	474.482	-0.713889	0.0001108	0.00205028	-0.284363	0.119419	0.58652
ENSG00000113845	TIMMDC1	603.602	415.811	458.117	631.954	700.851	720.158	694.722	-0.694325	1.02168e-05	0.000165716	-0.0872865	0.573605	0.912502
ENSG00000213160	KLHL23	246.852	139.881	178.211	321.346	306.47	268.599	266.606	-0.750648	0.000923552	0.00785793	0.231407	0.292924	0.805069
ENSG00000088986	DYNLL1	674.673	407.188	560.782	711.258	798.531	764.276	806.001	-0.699044	6.19295e-05	0.00113228	-0.0590904	0.732107	0.976604
ENSG00000156853	ZNF689	258.791	200.241	148.186	299.868	318.68	278.98	306.79	-0.751772	0.000999416	0.0086068	0.0748351	0.737536	0.982098
ENSG00000136059	VILL	91.0504	54.6112	68.766	99.13	95.2376	114.187	114.37	-0.889766	0.00927617	0.0627229	-0.232741	0.485955	1
ENSG00000184557	SOCS3	87.8424	45.0302	49.3953	117.304	137.972	86.938	90.4143	-0.910951	0.0106478	0.0697148	0.520563	0.123614	0.857897
ENSG00000171425	ZNF581	119.738	89.1024	85.2311	105.739	126.984	166.09	145.281	-0.832818	0.00575852	0.0249169	-0.421241	0.156983	0.97338
ENSG00000160993	ALKBH4	69.0061	49.8207	46.4897	66.9128	64.7127	85.6404	100.46	-0.955069	0.0131434	0.0826031	-0.503452	0.183919	0.941645
ENSG00000143811	PYCR2	393.588	272.098	283.781	432.868	465.199	463.237	444.344	-0.706129	8.65577e-05	0.00112221	-0.0155695	0.929663	1
ENSG00000128973	CLN6	338.298	219.403	249.882	367.607	420.022	395.762	377.113	-0.718557	0.000260976	0.00282529	0.0258964	0.893123	1
ENSG00000171055	FEZ2	264.044	149.462	211.141	297.39	321.122	286.766	318.382	-0.749769	0.0012082	0.0100442	0.027457	0.903719	1
ENSG00000137267	TUBB2A	48.4415	25.8684	35.8358	44.6085	52.5028	62.2839	69.5495	-1.0989	0.0182536	0.0586842	-0.448978	0.322643	1
ENSG00000185201	IFITM2	639.211	383.236	472.645	721.171	864.465	753.895	639.855	-0.700511	6.43791e-05	0.00117339	0.186895	0.278372	0.749248
ENSG00000127580	WDR24	46.5878	32.5751	27.119	30.5651	56.1658	59.6888	73.4133	-1.16199	0.0192207	0.106543	-0.639877	0.189099	1
ENSG00000123983	ACSL3	772.331	558.567	592.744	803.779	835.161	958.913	884.824	-0.677658	2.06967e-06	3.6792e-05	-0.168824	0.231821	0.686943
ENSG00000137831	UACA	61.0873	48.8626	31.9617	44.6085	73.2597	88.2356	79.5955	-1.05111	0.0173198	0.106606	-0.519964	0.23092	0.992413
ENSG00000108588	CCDC47	545.359	411.021	403.879	544.389	600.73	655.279	656.856	-0.687267	1.61383e-05	0.000426133	-0.198517	0.20736	0.644796
ENSG00000167566	NCKAP5L	128.902	88.1443	103.633	128.043	117.216	168.686	167.692	-0.810621	0.00497638	0.0213806	-0.453063	0.112406	0.651612
ENSG00000134452	FBH1	629.219	437.847	495.89	636.084	704.514	762.978	737.997	-0.684158	1.22515e-05	0.000178998	-0.164166	0.288403	0.759151
ENSG00000175130	MARCKSL1	201.706	126.468	177.242	189.173	195.359	293.253	228.74	-0.775812	0.00281304	0.0194106	-0.435886	0.0905946	0.4532
ENSG00000137275	RIPK1	412.333	277.846	304.12	457.65	489.619	474.915	469.845	-0.698792	8.32627e-05	0.00173694	0.0027264	0.98751	1
ENSG00000058056	USP13	324.007	189.702	249.882	376.694	401.707	369.811	356.248	-0.723188	0.000494099	0.00699818	0.100212	0.621732	1
ENSG00000116138	DNAJC16	279.373	211.738	200.487	278.39	306.47	332.181	346.975	-0.7215	0.000463107	0.00556135	-0.219225	0.280275	0.822815
ENSG00000152518	ZFP36L2	279.694	224.193	176.273	280.042	329.669	354.24	313.745	-0.734917	0.000906007	0.00737151	-0.131978	0.54494	0.961361
ENSG00000050130	JKAMP	433.439	317.128	355.453	427.085	412.696	548.877	539.395	-0.693911	6.20889e-05	0.000783407	-0.372716	0.0301762	0.216999
ENSG00000143149	ALDH9A1	525.007	298.924	439.715	588.997	616.603	592.995	612.808	-0.707868	0.000218373	0.00307974	-0.00147407	0.993776	1
ENSG00000160447	PKN3	152.091	113.055	101.696	166.043	161.171	195.935	174.646	-0.783469	0.00359946	0.01684	-0.175234	0.506394	1
ENSG00000138867	GUCD1	1685.11	1180.37	1352.08	1724.86	1855.91	1998.28	1999.16	-0.658607	6.15879e-08	2.59112e-06	-0.159637	0.186439	0.574533
ENSG00000168476	REEP4	150.512	102.516	120.098	141.26	153.845	207.613	177.738	-0.787311	0.00399197	0.0182178	-0.382782	0.156462	0.773935
ENSG00000197562	RAB40C	137.765	120.719	74.5772	160.26	120.879	185.554	164.6	-0.839126	0.00778807	0.0310075	-0.307895	0.322041	0.92393
ENSG00000162972	MAIP1	109.589	82.3958	96.8536	76.8258	83.0277	145.329	173.101	-0.83378	0.0074569	0.0305634	-1.00158	0.00146778	0.0448347
ENSG00000198830	HMGN2	5765.98	4261.59	5312.42	4953.2	4984.1	7128.91	7955.69	-0.656314	3.47488e-08	1.64847e-06	-0.602583	4.1215e-07	2.07014e-05
ENSG00000135723	FHOD1	309.193	234.732	228.574	305.651	329.669	380.191	376.34	-0.707123	0.00031081	0.00325661	-0.25349	0.190287	0.752658
ENSG00000074660	SCARF1	133.735	97.7252	101.696	146.217	107.448	177.769	171.555	-0.807797	0.00574285	0.0238039	-0.452431	0.118003	0.912502
ENSG00000115694	STK25	636.127	458.925	496.859	679.867	658.116	744.812	778.181	-0.673232	8.21132e-06	0.000127289	-0.187233	0.209657	0.658552
ENSG00000100403	ZC3H7B	848.13	667.789	561.751	964.039	940.166	926.473	1028.56	-0.670947	5.60625e-06	9.66114e-05	-0.0396088	0.786172	0.989132
ENSG00000126254	RBM42	416.49	342.038	299.278	418.824	402.928	499.569	536.304	-0.693392	0.000100191	0.0017278	-0.334944	0.0580073	0.341183
ENSG00000175550	DRAP1	649.299	464.674	474.582	686.475	772.89	701.992	795.182	-0.675406	1.61043e-05	0.000228556	-0.0416602	0.787315	1
ENSG00000088256	GNA11	64.8695	53.6531	31.9617	75.9997	54.9448	79.1525	93.5054	-1.01589	0.0176012	0.101991	-0.395311	0.345763	1
ENSG00000186088	GSAP	198.821	132.216	161.745	205.695	200.243	242.648	250.378	-0.747108	0.0019531	0.0166781	-0.28062	0.238074	0.752002
ENSG00000167491	GATAD2A	1025.38	935.096	629.548	994.604	1078.14	1256.06	1258.85	-0.684559	5.40191e-05	0.000661774	-0.279792	0.0973991	0.462895
ENSG00000132744	ACY3	155.59	91.0186	110.413	200.738	181.928	193.34	156.1	-0.788372	0.00460204	0.0203876	0.139708	0.605044	1
ENSG00000171813	PWWP2B	41.0855	29.7008	26.1505	26.4347	39.0718	64.8791	60.2762	-1.16192	0.0202496	0.110513	-0.945466	0.0571669	0.997562
ENSG00000185024	BRF1	230.749	197.367	142.375	230.477	245.42	290.658	278.198	-0.742259	0.00180999	0.0157017	-0.257701	0.272536	0.76051
ENSG00000002586	CD99	1112.46	705.155	796.136	1352.3	1450.54	1218.43	1152.2	-0.658067	8.05662e-07	2.56154e-05	0.241819	0.0652915	0.332228
ENSG00000129355	CDKN2D	58.7244	47.9045	45.5212	27.2608	43.9558	93.4259	94.2782	-1.00675	0.0174013	0.100603	-1.41764	0.00106865	0.0533723
ENSG00000131504	DIAPH1	1525.87	1084.56	1295.9	1306.86	1680.09	1724.49	2063.3	-0.671758	1.21958e-05	0.00028063	-0.34638	0.0237203	0.171496
ENSG00000125826	RBCK1	380.625	320.002	250.851	375.042	404.149	512.545	421.161	-0.70544	0.000437194	0.00528885	-0.258169	0.193686	0.784632
ENSG00000160685	ZBTB7B	314.228	269.223	242.134	282.521	258.851	430.797	401.841	-0.701518	0.000367555	0.005478	-0.616932	0.00172646	0.0374995
ENSG00000173786	CNP	540.969	405.272	425.187	532.824	560.437	643.601	678.494	-0.672163	2.32266e-05	0.000689416	-0.276564	0.0788053	0.392723
ENSG00000275126	H4C13	5475.64	4674.52	3147.74	5961.02	5816.82	5993.53	7260.19	-0.760901	0.00291846	0.0258437	-0.170477	0.504649	0.848392
ENSG00000167173	C15orf39	378.281	258.684	272.159	433.694	449.326	430.797	425.025	-0.688678	0.000150466	0.00262792	0.0447734	0.801252	1
ENSG00000166750	SLFN5	197.301	134.133	200.487	142.912	139.193	259.516	307.563	-0.764829	0.00347315	0.0228836	-1.0101	0.000134479	0.00414286
ENSG00000169813	HNRNPF	4771.47	3246.01	4005.86	4877.2	5156.26	5657.46	5686.06	-0.645502	2.3709e-08	1.09696e-06	-0.177321	0.124236	0.457607
ENSG00000161944	ASGR2	117.243	81.4377	89.1053	125.565	105.006	164.793	137.553	-0.820892	0.00752253	0.0301712	-0.380878	0.208507	1
ENSG00000129465	RIPK3	54.3138	25.8684	31.9617	55.3476	86.6907	76.5573	49.4574	-1.11099	0.0199338	0.110626	0.176617	0.698676	1
ENSG00000146858	ZC3HAV1L	87.8821	65.1501	51.3324	90.8692	101.343	125.865	92.7326	-0.898947	0.0126315	0.0849785	-0.179291	0.610272	1
ENSG00000143878	RHOB	84.7459	55.5692	63.9234	86.7388	81.8067	96.0211	124.416	-0.891172	0.0125183	0.0797071	-0.39319	0.262446	1
ENSG00000158517	NCF1	67.2445	27.7846	53.2695	67.7388	89.1327	92.1283	73.4133	-1.02475	0.0184838	0.105038	-0.077315	0.85461	1
ENSG00000102870	ZNF629	334.32	254.852	251.819	344.477	334.553	423.012	397.205	-0.693197	0.000257092	0.00411931	-0.270068	0.14959	0.708534
ENSG00000085721	RRN3	1276.33	812.461	1121.56	1277.95	1378.5	1542.82	1524.68	-0.665436	1.30125e-05	0.000295882	-0.208161	0.170428	0.549769
ENSG00000137815	RTF1	705.498	513.536	459.086	812.866	905.978	777.251	764.271	-0.663942	1.1656e-05	0.000170448	0.155765	0.294857	0.764837
ENSG00000100241	SBF1	530.792	428.266	393.225	541.085	516.481	620.244	685.449	-0.67077	3.85167e-05	0.000761877	-0.305418	0.0587728	0.333536
ENSG00000204371	EHMT2	535.176	402.398	395.163	594.78	555.553	616.351	646.81	-0.664573	3.21319e-05	0.000611922	-0.1348	0.392716	0.823294
ENSG00000163528	CHCHD4	174.04	116.887	132.689	202.39	170.939	197.232	224.104	-0.7593	0.00339084	0.0224355	-0.174147	0.49384	0.890309
ENSG00000170468	RIOX1	208.019	125.51	174.336	199.086	244.199	256.921	248.06	-0.751375	0.00303269	0.0205729	-0.191451	0.443245	0.901976
ENSG00000119669	IRF2BPL	84.0361	66.1082	61.0177	64.4345	75.7017	134.949	102.006	-0.890621	0.0128967	0.0806291	-0.755229	0.034523	0.507551
ENSG00000057294	PKP2	30.5173	22.0361	12.591	32.2173	24.4199	53.2009	38.6386	-1.39818	0.0198798	0.0788327	-0.680884	0.242757	1
ENSG00000124019	FAM124B	192.798	115.929	159.808	221.39	190.475	258.219	210.967	-0.762013	0.00379113	0.0246136	-0.179704	0.487977	0.891503
ENSG00000276550	HERC2P2	909.308	679.286	721.559	961.561	892.548	1115.92	1084.97	-0.651263	1.48685e-06	2.7708e-05	-0.245493	0.0674404	0.38773
ENSG00000138796	HADH	481.58	310.421	373.855	527.867	583.636	516.438	577.261	-0.679293	0.000135759	0.00153173	0.0189484	0.913842	0.989488
ENSG00000154188	ANGPT1	726.301	608.387	607.272	596.432	633.697	961.508	950.509	-0.653114	4.21671e-06	7.43716e-05	-0.637447	7.39853e-06	0.000336246
ENSG00000164885	CDK5	204.843	112.097	168.525	243.695	228.326	260.814	215.603	-0.759171	0.00388072	0.0257499	-0.00740642	0.97708	1
ENSG00000089639	GMIP	162.197	142.755	115.256	134.652	144.077	219.291	217.149	-0.7579	0.00383179	0.0176742	-0.648672	0.0132069	0.207472
ENSG00000125304	TM9SF2	1314.9	841.203	1147.71	1356.43	1409.03	1549.31	1585.73	-0.656874	1.06476e-05	0.000246985	-0.181601	0.220938	0.619477
ENSG00000143061	IGSF3	158.655	103.474	121.067	158.608	186.812	168.686	213.285	-0.77318	0.00510112	0.0221192	-0.155464	0.566174	1
ENSG00000177700	POLR2L	1132.07	1152.58	834.878	831.866	832.719	1505.19	1635.19	-0.660778	2.20105e-05	0.000462445	-0.916659	4.78022e-09	4.21185e-07
ENSG00000102362	SYTL4	319.024	229.942	240.197	362.651	321.122	393.167	367.067	-0.691492	0.000454688	0.005478	-0.148265	0.445245	0.976604
ENSG00000136504	KAT7	1113.03	732.939	899.77	1212.69	1272.28	1259.95	1300.58	-0.649784	3.18025e-06	8.51866e-05	-0.0443248	0.748291	0.913979
ENSG00000214049	UCA1	50.6599	42.156	26.1505	48.7389	43.9558	68.7718	74.1861	-1.06713	0.0204591	0.0707731	-0.624056	0.168498	1
ENSG00000108679	LGALS3BP	131.712	50.7788	79.4199	150.347	264.956	146.627	98.142	-0.901078	0.0143119	0.0505675	0.766213	0.03027	0.339512
ENSG00000198931	APRT	517.362	427.308	426.156	446.911	455.431	643.601	704.768	-0.661914	3.90341e-05	0.00106958	-0.582036	0.000298056	0.0073754
ENSG00000130706	ADRM1	706.747	656.292	493.953	627.823	641.023	897.927	923.462	-0.663418	5.1942e-05	0.000616974	-0.522339	0.00142081	0.0261009
ENSG00000162337	LRP5	373.795	289.343	246.008	450.215	398.044	429.5	429.661	-0.682325	0.000332743	0.00341987	-0.0159771	0.931851	1
ENSG00000126777	KTN1	1577.42	1266.6	1243.6	1643.08	1405.37	1951.56	1954.34	-0.637868	2.37823e-07	8.68197e-06	-0.355621	0.00384611	0.0438576
ENSG00000041880	PARP3	60.9168	37.3655	41.647	63.6084	63.4918	96.0211	63.3673	-1.00042	0.0188264	0.106961	-0.31445	0.449192	1
ENSG00000196502	SULT1A1	410.475	249.104	351.578	433.694	456.652	511.247	460.572	-0.692139	0.000564627	0.00480306	-0.125029	0.528448	0.884949
ENSG00000180011	ZADH2	275.815	159.043	215.983	331.259	335.774	315.312	297.517	-0.707169	0.00146052	0.0165055	0.123588	0.569487	1
ENSG00000155363	MOV10	442.546	313.296	294.435	505.563	575.089	472.32	494.574	-0.671124	0.000140205	0.0031301	0.156826	0.363064	0.792989
ENSG00000173402	DAG1	409.302	273.056	306.057	477.476	476.188	463.237	459.799	-0.672428	0.000159083	0.00237842	0.0473579	0.786137	0.959068
ENSG00000152229	PSTPIP2	1642.19	1215.82	1451.83	1476.21	1562.87	2039.8	2106.58	-0.636735	4.46807e-07	1.51573e-05	-0.449298	0.000359986	0.00737176
ENSG00000114631	PODXL2	80.0818	51.7369	53.2695	104.913	73.2597	103.807	93.5054	-0.906855	0.0152774	0.0768756	-0.13526	0.710172	1
ENSG00000164081	TEX264	392.415	261.559	344.799	396.52	378.509	476.213	496.892	-0.683559	0.000405392	0.00384955	-0.328342	0.0868999	0.48694
ENSG00000103855	CD276	159.114	117.845	115.256	174.304	152.624	211.506	183.147	-0.755329	0.00442065	0.0197014	-0.263877	0.312526	0.918567
ENSG00000187266	EPOR	155.015	116.887	114.287	167.695	139.193	205.018	187.011	-0.759271	0.00466333	0.0210238	-0.34558	0.192149	1
ENSG00000163950	SLBP	1101.36	725.274	956.913	1086.3	1199.02	1293.69	1346.94	-0.651189	1.65425e-05	0.000364516	-0.210151	0.162111	0.52065
ENSG00000109519	GRPEL1	532.629	323.835	464.897	540.259	604.393	616.351	646.037	-0.679577	0.000340484	0.00457904	-0.143721	0.444299	0.846513
ENSG00000153561	RMND5A	1150.35	692.699	1077.98	1145.78	1175.82	1391.01	1418.81	-0.666487	0.000118834	0.00206157	-0.275767	0.110008	0.437977
ENSG00000005020	SKAP2	448.293	317.128	429.061	379.998	371.183	590.4	601.989	-0.676792	0.000302665	0.00573539	-0.666487	0.000383239	0.00904183
ENSG00000104738	MCM4	3586.04	2356.9	3040.23	3703.33	4032.95	4279.42	4103.42	-0.635044	5.68236e-07	1.96234e-05	-0.11596	0.359632	0.757745
ENSG00000145740	SLC30A5	492.131	358.326	434.873	438.65	465.199	622.839	632.9	-0.663261	0.000110789	0.00218727	-0.476023	0.00538522	0.0624646
ENSG00000111412	C12orf49	415.262	237.606	335.113	455.172	538.459	480.105	445.117	-0.6906	0.00073185	0.011892	0.102008	0.612015	0.914742
ENSG00000059728	MXD1	335.885	263.475	259.568	327.955	321.122	464.534	378.658	-0.683847	0.000530135	0.0071893	-0.371906	0.0576362	0.414523
ENSG00000141873	SLC39A3	332.606	214.612	286.687	318.042	366.299	399.655	410.342	-0.693052	0.000903199	0.00961334	-0.246645	0.232655	0.785125
ENSG00000102743	SLC25A15	331.417	257.726	274.096	308.955	297.923	417.821	431.979	-0.677119	0.000355784	0.00361172	-0.485639	0.0101296	0.157836
ENSG00000018699	TTC27	649.202	466.59	631.485	478.302	577.531	831.75	909.553	-0.666609	0.000191773	0.00291528	-0.726288	5.08511e-05	0.00180529
ENSG00000168298	H1-4	14707.6	10146.2	11623.4	16130.9	16881.5	16741.4	16722	-0.620279	3.09605e-10	2.15155e-08	-0.0196575	0.841679	0.934281
ENSG00000130313	PGLS	335.623	263.475	246.008	331.259	357.752	412.631	402.614	-0.677466	0.000379726	0.00471883	-0.243872	0.195432	0.724968
ENSG00000119138	KLF9	245.904	189.702	195.644	196.608	262.514	293.253	337.701	-0.714781	0.0020381	0.0155099	-0.468895	0.0419165	0.292511
ENSG00000238227	TMEM250	267.87	222.277	162.714	308.955	284.492	312.717	316.064	-0.707765	0.00165076	0.0186194	-0.0820381	0.710777	1
ENSG00000187653	TMSB4XP8	129.893	75.6891	129.784	119.782	87.9117	194.637	171.555	-0.831385	0.0111175	0.0388632	-0.807755	0.0137955	0.364939
ENSG00000126953	TIMM8A	108.184	65.1501	82.3255	119.782	122.1	116.782	142.963	-0.823011	0.0106328	0.0374929	-0.109432	0.727928	1
ENSG00000160131	VMA21	683.079	487.668	615.989	620.389	637.36	886.248	850.822	-0.653747	4.13949e-05	0.000529716	-0.465562	0.00342239	0.0489155
ENSG00000136819	C9orf78	824.478	605.513	627.611	841.779	951.155	931.664	989.148	-0.640652	7.26194e-06	0.000112449	-0.102644	0.46746	0.866917
ENSG00000130813	SHFL	125.723	95.809	89.1053	132.173	115.995	179.066	142.19	-0.790141	0.00814049	0.0316802	-0.362251	0.218913	1
ENSG00000145016	RUBCN	139.642	79.5215	102.665	170.999	173.381	154.412	156.873	-0.773589	0.00686871	0.0277915	0.144943	0.601535	1
ENSG00000100106	TRIOBP	329.601	201.199	242.134	408.911	410.254	386.679	328.428	-0.685417	0.00076818	0.00843508	0.200439	0.313689	0.859878
ENSG00000163864	NMNAT3	223.967	169.582	183.053	218.912	197.801	281.575	292.881	-0.705191	0.00172157	0.0135058	-0.461452	0.0390365	0.273253
ENSG00000181817	LSM10	112.738	78.5634	98.7906	90.0431	100.122	146.627	162.282	-0.803564	0.00945282	0.0350765	-0.706058	0.0224679	0.282978
ENSG00000188807	TMEM201	156.06	112.097	106.539	190.825	156.287	199.828	170.783	-0.756628	0.00558029	0.0232095	-0.0850894	0.75022	1
ENSG00000108405	P2RX1	1295.13	1000.25	1034.4	1334.95	1252.74	1653.12	1495.31	-0.628245	5.4261e-07	1.78431e-05	-0.280412	0.0245548	0.177037
ENSG00000254198	AC113191.1	72.1651	50.7788	56.1751	62.7823	63.4918	86.938	112.825	-0.908809	0.0168998	0.104773	-0.669496	0.0763607	0.726884
ENSG00000170779	CDCA4	517.587	420.602	385.477	472.52	555.553	646.196	625.172	-0.656584	9.38294e-05	0.00191255	-0.309003	0.0640068	0.352311
ENSG00000164897	TMUB1	140.938	142.755	92.9794	104.087	97.6796	221.886	186.238	-0.787602	0.00834865	0.0326675	-1.01046	0.000815554	0.0547501
ENSG00000044574	HSPA5	2290.36	1858.7	1877.99	1924.77	2322.33	2767.74	2990.63	-0.624622	3.1057e-07	1.17624e-05	-0.441644	0.000292009	0.00584824
ENSG00000144711	IQSEC1	100.584	68.0244	64.8919	109.869	125.763	108.997	125.962	-0.826575	0.0117426	0.0755544	-0.00396121	0.990081	1
ENSG00000101350	KIF3B	262.772	175.331	198.55	311.433	288.155	297.146	306.018	-0.690959	0.00121176	0.0100673	-0.00770328	0.970623	1
ENSG00000141522	ARHGDIA	318.146	290.301	205.33	270.129	336.995	363.323	442.798	-0.705289	0.00206653	0.0145606	-0.41686	0.0672148	0.492267
ENSG00000160703	NLRX1	234.848	140.839	182.085	303.173	253.967	268.599	260.424	-0.711494	0.00261277	0.0182775	0.0790804	0.732333	0.988028
ENSG00000237550	AC243919.1	346.426	225.151	244.071	426.259	438.337	352.942	391.795	-0.669633	0.000484323	0.00442099	0.211639	0.258005	0.809338
ENSG00000144566	RAB5A	339.694	206.948	303.152	322.999	379.73	384.084	441.253	-0.697182	0.00168961	0.012369	-0.237561	0.280178	0.852392
ENSG00000213923	CSNK1E	231.002	132.216	188.864	292.434	242.978	266.004	263.515	-0.721782	0.00340452	0.02585	0.0196939	0.935074	1
ENSG00000159459	UBR1	1036.06	705.155	892.99	1064	1075.7	1215.83	1262.71	-0.633787	1.20048e-05	0.000188699	-0.212819	0.139085	0.552074
ENSG00000105127	AKAP8	578.531	440.722	486.205	530.346	568.984	708.48	736.452	-0.641419	4.39549e-05	0.000582559	-0.396782	0.0111013	0.116662
ENSG00000158710	TAGLN2	3571.22	2560.98	3287.21	3277.9	3312.56	4376.74	4611.9	-0.620457	5.90277e-07	2.02471e-05	-0.448085	0.000307126	0.00665785
ENSG00000102119	EMD	250.38	197.367	185.959	251.129	251.525	297.146	319.155	-0.687082	0.00131866	0.0108511	-0.296177	0.161439	0.633546
ENSG00000129636	ITFG1	251.931	165.75	207.267	261.042	273.503	308.824	295.199	-0.694304	0.00172431	0.0156002	-0.176122	0.419849	0.888094
ENSG00000223609	HBD	1118.39	845.036	1227.13	654.258	739.923	1654.42	1589.59	-0.646378	9.61801e-05	0.00173055	-1.21981	3.18005e-13	6.68968e-11
ENSG00000204516	MICB	425.106	253.894	338.987	475.824	540.901	458.046	482.982	-0.667901	0.000581743	0.00672054	0.108344	0.570141	0.884949
ENSG00000198743	SLC5A3	432.05	303.715	344.799	430.389	492.061	519.033	502.302	-0.654526	0.000255332	0.00498247	-0.148836	0.399786	0.818416
ENSG00000266402	SNHG25	29.9303	28.7427	9.68536	17.3478	17.0939	44.1178	62.5945	-1.4794	0.0198397	0.108944	-1.63777	0.0107648	0.582113
ENSG00000005206	SPPL2B	106.395	104.432	62.9548	90.8692	81.8067	141.436	156.873	-0.835713	0.0136155	0.0477982	-0.788231	0.0200927	0.450357
ENSG00000077312	SNRPA	1375.36	1148.75	1029.55	1339.08	1395.6	1633.66	1705.51	-0.616908	5.89054e-07	1.91595e-05	-0.28938	0.0185677	0.146808
ENSG00000204387	SNHG32	416.83	391.859	364.169	262.695	261.293	448.963	771.999	-0.698089	0.00224314	0.0211524	-1.22692	1.15284e-07	8.3597e-06
ENSG00000118894	EEF2KMT	77.6342	45.0302	51.3324	80.1301	109.89	88.2356	91.1871	-0.898024	0.0178549	0.102439	0.0743474	0.839134	1
ENSG00000008283	CYB561	174.466	131.258	106.539	211.477	200.243	217.994	179.283	-0.734368	0.00529226	0.0320546	0.0585677	0.819742	1
ENSG00000131943	C19orf12	149.409	90.0605	117.193	179.26	161.171	172.578	176.192	-0.751755	0.0070083	0.0285712	-0.0330624	0.903431	1
ENSG00000100425	BRD1	279.165	251.02	184.99	246.999	286.934	350.347	354.702	-0.693437	0.00184885	0.0172471	-0.404688	0.0674687	0.444959
ENSG00000197763	TXNRD3	66.8474	43.1141	35.8358	63.6084	102.564	85.6404	70.3222	-0.97606	0.0212403	0.115224	0.0872457	0.830922	1
ENSG00000107130	NCS1	99.7002	58.4435	76.5143	106.565	117.216	125.865	113.597	-0.824341	0.0132882	0.069111	-0.0968823	0.765451	1
ENSG00000116871	MAP7D1	334.327	233.774	265.379	351.085	366.299	369.811	419.615	-0.664799	0.000695923	0.0059443	-0.142367	0.461439	0.941645
ENSG00000130479	MAP1S	82.358	72.8149	49.3953	78.4779	69.5967	106.402	117.461	-0.875621	0.0168856	0.0979791	-0.595518	0.101391	0.806662
ENSG00000135218	CD36	1097.8	819.167	1024.71	919.431	982.901	1403.98	1436.58	-0.623848	1.14313e-05	0.000280175	-0.57974	4.60112e-05	0.00123912
ENSG00000147036	LANCL3	61.3611	36.4074	51.3324	32.2173	67.1547	99.9138	81.141	-1.04082	0.0227462	0.121999	-0.880616	0.0532304	0.62279
ENSG00000183691	NOG	19.4252	13.4133	7.74829	9.08692	13.4309	31.142	41.7297	-1.78979	0.0150986	0.115372	-1.71777	0.0196782	0.823221
ENSG00000141027	NCOR1	2215.61	1554.98	1695.91	2366.73	2717.94	2499.14	2458.96	-0.608796	2.37244e-07	8.67912e-06	0.0353726	0.762337	0.913234
ENSG00000075624	ACTB	49786.4	37120.3	43166.7	45784	50765.3	63028.7	58853.5	-0.602214	8.54606e-09	4.34012e-07	-0.336167	0.00130774	0.0189824
ENSG00000165424	ZCCHC24	64.9455	41.1979	32.9302	91.6953	80.5857	75.2597	68.0039	-0.946726	0.0207022	0.120609	0.272628	0.485383	1
ENSG00000013810	TACC3	585.135	461.8	438.747	546.867	661.779	668.255	733.361	-0.64014	0.000108862	0.00183776	-0.2191	0.181537	0.599607
ENSG00000130749	ZC3H4	403.126	321.918	270.221	428.737	467.641	461.939	468.3	-0.651884	0.000398259	0.00608982	-0.0555906	0.759124	0.964667
ENSG00000176022	B3GALT6	215.672	116.887	174.336	246.173	277.166	220.589	258.879	-0.723691	0.00500652	0.0348265	0.120112	0.634034	0.951699
ENSG00000169764	UGP2	460.933	333.415	356.421	522.085	478.63	537.199	537.849	-0.640157	0.00016242	0.00256501	-0.101579	0.54397	0.875831
ENSG00000066056	TIE1	343.082	249.104	264.41	386.607	347.984	417.821	392.568	-0.65654	0.00058833	0.0053655	-0.137585	0.465025	0.921203
ENSG00000075240	GRAMD4	587.965	501.081	411.628	624.519	572.647	712.372	705.541	-0.635216	0.000108044	0.00253609	-0.242341	0.136487	0.534155
ENSG00000157020	SEC13	1229.84	793.299	1069.26	1277.95	1369.96	1431.23	1437.36	-0.623215	3.15255e-05	0.000529716	-0.116242	0.434737	0.787192
ENSG00000179409	GEMIN4	639.312	404.314	504.607	745.953	771.669	700.694	708.632	-0.633167	9.02363e-05	0.00098719	0.106036	0.505359	0.884949
ENSG00000110917	MLEC	2633.9	1552.11	2157.9	3077.16	3319.89	2813.16	2883.21	-0.618861	1.23884e-05	0.000282405	0.166837	0.236247	0.633924
ENSG00000131899	LLGL1	153.135	95.809	135.595	136.304	161.171	199.828	190.102	-0.751766	0.00785492	0.0312287	-0.393304	0.160249	0.77859
ENSG00000107551	RASSF4	145.824	120.719	94.9165	142.912	153.845	189.447	173.101	-0.746721	0.00741276	0.0284626	-0.288164	0.294645	0.907053
ENSG00000125970	RALY	1232.8	937.012	924.952	1331.65	1367.51	1372.84	1462.86	-0.608057	7.9918e-07	2.06878e-05	-0.0727697	0.550907	0.856928
ENSG00000105701	FKBP8	1354.96	1232.1	1089.6	1168.08	1097.67	1795.85	1746.46	-0.609052	1.10729e-06	3.31134e-05	-0.643284	2.84319e-07	1.65861e-05
ENSG00000276368	H2AC14	9052.63	8020.17	2901.73	8489.66	8763.08	13341.7	12799.4	-1.25909	0.0227133	0.126536	-0.599494	0.27799	0.647523
ENSG00000167671	UBXN6	363.108	305.631	244.071	375.868	383.393	459.344	410.342	-0.658925	0.000756741	0.00634468	-0.193552	0.317017	0.85632
ENSG00000102226	USP11	450.288	330.541	357.39	446.085	495.724	541.092	530.894	-0.639522	0.000204252	0.00291528	-0.188565	0.268109	0.723776
ENSG00000011422	PLAUR	225.232	141.797	183.053	227.173	271.061	276.385	251.924	-0.699322	0.00360852	0.0270531	-0.0858234	0.71642	0.974656
ENSG00000130830	MPP1	1882.51	1290.55	1542.88	1980.12	2162.38	2170.85	2148.31	-0.608142	1.15143e-06	3.63819e-05	-0.0609395	0.623821	0.882039
ENSG00000170275	CRTAP	1002.8	662.04	702.188	1272.17	1294.25	1065.31	1020.83	-0.611834	3.18196e-06	5.41617e-05	0.299635	0.0200585	0.176704
ENSG00000125744	RTN2	49.1759	36.4074	26.1505	56.1737	45.1768	73.9622	57.1851	-1.06002	0.0239962	0.0841186	-0.358388	0.433389	1
ENSG00000127022	CANX	10099.9	7340.89	8469.84	10238.5	10525	11740.5	12284.8	-0.603808	2.46129e-09	1.4425e-07	-0.210729	0.0371688	0.227336
ENSG00000198858	R3HDM4	464.327	396.649	351.578	445.259	420.022	646.196	526.258	-0.643536	0.000352728	0.00334074	-0.432705	0.0158994	0.149748
ENSG00000058866	DGKG	180.518	160.959	127.847	151.999	164.834	263.409	214.058	-0.719829	0.00548596	0.032883	-0.588578	0.0229055	0.193968
ENSG00000047644	WWC3	396.362	266.349	330.271	411.39	434.674	474.915	460.572	-0.648301	0.000532474	0.00623222	-0.145312	0.431837	0.919827
ENSG00000205730	ITPRIPL2	115.872	67.0663	82.3255	138.782	148.961	137.544	120.552	-0.784618	0.0116476	0.0424855	0.159649	0.596003	1
ENSG00000111186	WNT5B	219.174	140.839	175.305	246.999	241.757	258.219	251.924	-0.689781	0.0031489	0.0243447	-0.0605658	0.791636	1
ENSG00000164466	SFXN1	1038.93	721.442	822.287	1147.43	1185.59	1201.56	1155.29	-0.609767	5.26403e-06	0.00013545	-0.0143919	0.913465	1
ENSG00000108219	TSPAN14	365.206	252.936	277.001	410.563	421.243	423.012	406.478	-0.645334	0.000491645	0.00585267	0.00461497	0.979747	1
ENSG00000153234	NR4A2	265.282	220.361	159.808	302.347	295.481	258.219	355.475	-0.697736	0.00402307	0.0374929	-0.0444678	0.852394	1
ENSG00000112096	SOD2	477.77	346.829	371.918	502.259	533.575	557.96	554.077	-0.62952	0.000158025	0.0025159	-0.103505	0.528909	0.884949
ENSG00000167674	HDGFL2	381.444	319.044	284.749	391.564	350.426	464.534	478.346	-0.643678	0.000474831	0.00677368	-0.343826	0.0601371	0.465118
ENSG00000149925	ALDOA	343.795	278.804	299.278	331.259	239.315	441.178	472.936	-0.662576	0.00137513	0.0136648	-0.673922	0.0011696	0.0266594
ENSG00000114383	TUSC2	153.388	98.6833	115.256	184.217	166.055	190.745	165.373	-0.730859	0.0074377	0.0292112	-0.016983	0.949259	1
ENSG00000072415	MPP5	158.73	116.887	106.539	163.565	195.359	190.745	179.283	-0.725818	0.00665945	0.026072	-0.0463028	0.85957	1
ENSG00000126934	MAP2K2	562.069	534.614	363.201	475.824	584.857	729.241	684.676	-0.654107	0.000861931	0.0115437	-0.416747	0.0332317	0.241232
ENSG00000120158	RCL1	389.334	306.589	296.372	360.998	429.79	483.998	458.254	-0.64265	0.000523921	0.00469549	-0.255282	0.164311	0.65248
ENSG00000185130	H2BC13	5741.67	5467.82	4155.99	5172.93	5051.26	6977.1	7624.94	-0.601763	1.88638e-06	5.65504e-05	-0.514398	4.63265e-05	0.00137661
ENSG00000099956	SMARCB1	787.735	522.159	601.461	925.213	957.26	884.951	835.366	-0.613341	2.69645e-05	0.000361045	0.130703	0.363549	0.81726
ENSG00000143751	SDE2	435.305	292.218	369.981	433.694	481.072	468.427	566.442	-0.648232	0.00076211	0.0123143	-0.183782	0.33525	0.787192
ENSG00000146576	C7orf26	172.279	126.468	126.878	170.999	195.359	211.506	202.466	-0.707077	0.00530891	0.0321131	-0.17836	0.474547	0.914742
ENSG00000213563	C8orf82	67.0085	47.9045	44.5526	75.9997	59.8288	89.5331	84.2321	-0.908315	0.021294	0.116507	-0.346709	0.369721	1
ENSG00000251791	SCARNA6	83.8331	67.0663	20.3392	106.565	128.205	68.7718	112.052	-1.05771	0.025069	0.12895	0.364654	0.425114	1
ENSG00000168918	INPP5D	2428.51	1705.4	1925.45	2707.9	2768	2717.14	2747.2	-0.589912	1.09941e-07	4.39321e-06	0.0027228	0.980317	0.971558
ENSG00000162302	RPS6KA4	351.866	269.223	255.693	372.564	396.823	391.87	425.025	-0.640299	0.00066798	0.00596429	-0.0901292	0.626762	1
ENSG00000107854	TNKS2	602.2	425.392	523.009	555.128	648.348	695.504	765.817	-0.625647	0.000235895	0.00465553	-0.28454	0.0924732	0.440567
ENSG00000169738	DCXR	500.888	373.655	531.726	337.042	349.205	734.431	679.267	-0.641803	0.000698174	0.00778087	-1.04224	5.33589e-08	4.38149e-06
ENSG00000112893	MAN2A1	898.639	643.837	733.181	974.778	948.713	1034.17	1057.15	-0.603387	1.29665e-05	0.000185639	-0.120689	0.378648	0.81726
ENSG00000122952	ZWINT	1254.08	812.461	997.592	1435.73	1529.91	1394.9	1353.9	-0.602397	1.06467e-05	0.000248621	0.109313	0.419334	0.773365
ENSG00000110987	BCL7A	326.685	228.984	225.669	414.694	377.288	375.001	338.474	-0.647041	0.000989165	0.0120696	0.15558	0.417712	0.919218
ENSG00000178685	PARP10	92.2964	78.5634	53.2695	70.2171	109.89	133.651	108.188	-0.869833	0.0196905	0.109208	-0.430564	0.242543	1
ENSG00000087111	PIGS	701.456	493.417	543.348	825.257	766.785	746.11	833.821	-0.610287	5.87856e-05	0.00108158	0.00978063	0.947978	1
ENSG00000101255	TRIB3	87.1646	76.6472	46.4897	96.6518	79.3647	102.509	121.325	-0.866192	0.0200904	0.111886	-0.346375	0.345014	1
ENSG00000149679	CABLES2	129.506	83.3539	98.7906	150.347	139.193	153.115	152.236	-0.745364	0.0102271	0.0373211	-0.0745713	0.792721	1
ENSG00000233276	GPX1	4730.72	3991.4	4105.62	4214.68	3958.47	6202.44	5911.71	-0.580906	3.039e-09	1.71851e-07	-0.566933	7.33342e-09	6.07081e-07
ENSG00000167900	TK1	1103.9	746.352	943.354	1169.73	1194.13	1336.51	1233.34	-0.603812	2.86053e-05	0.000581584	-0.119585	0.404004	0.777009
ENSG00000117862	TXNDC12	65.3356	56.5273	54.238	37.1738	36.6299	115.485	91.9599	-0.899229	0.021582	0.116233	-1.48436	0.000242509	0.0170918
ENSG00000071462	BUD23	385.28	267.307	334.145	356.042	413.917	494.379	445.889	-0.64244	0.00101442	0.012317	-0.289004	0.136298	0.605659
ENSG00000106348	IMPDH1	462.726	354.493	400.974	452.694	404.149	589.102	574.942	-0.623218	0.000297452	0.0047919	-0.438879	0.0106009	0.103784
ENSG00000149273	RPS3	15741	11428.1	12268.4	17318.8	18091.5	18345.2	16994	-0.576407	9.70477e-10	6.357e-08	0.00300913	0.974501	0.986794
ENSG00000159176	CSRP1	1267.02	858.449	1103.16	1291.17	1373.62	1493.52	1482.18	-0.601182	2.25713e-05	0.000398788	-0.159793	0.257323	0.640643
ENSG00000261556	SMG1P7	107.758	70.8987	78.4514	134.652	105.006	132.353	125.189	-0.784468	0.0144372	0.0494766	-0.0959422	0.759489	1
ENSG00000163904	SENP2	413.365	325.751	348.673	353.564	411.475	494.379	546.35	-0.628269	0.000533115	0.004584	-0.449863	0.0128627	0.124817
ENSG00000006534	ALDH3B1	192.498	143.714	129.784	229.651	211.232	225.779	214.831	-0.686305	0.00468944	0.0298763	0.00445895	0.985017	1
ENSG00000129347	KRI1	354.936	299.882	296.372	297.39	313.796	451.558	470.618	-0.630183	0.000605055	0.00694586	-0.595996	0.00120173	0.0308306
ENSG00000167460	TPM4	7602.29	5892.26	6453.35	7253.01	7606.8	9559.28	8849.01	-0.576034	6.77396e-09	3.50233e-07	-0.308796	0.00186874	0.0268589
ENSG00000086666	ZFAND6	599.163	468.506	543.348	508.867	532.354	759.085	782.818	-0.608453	0.000107637	0.00252881	-0.568099	0.000303914	0.00682635
ENSG00000069482	GAL	44.7407	20.1199	34.8673	43.7824	45.1768	80.4501	44.048	-1.16465	0.0256261	0.0884729	-0.470863	0.355444	1
ENSG00000159461	AMFR	955.059	588.268	802.916	1069.78	1144.07	1102.94	1022.38	-0.610384	0.000135756	0.00142704	0.0592771	0.708328	0.979238
ENSG00000162378	ZYG11B	488.303	313.296	406.785	548.519	550.669	565.746	544.804	-0.624359	0.000490406	0.00616924	-0.0140461	0.936643	1
ENSG00000187688	TRPV2	698.608	347.787	565.625	899.605	957.26	657.874	763.499	-0.640257	0.00131296	0.00960871	0.38296	0.0514364	0.324616
ENSG00000077984	CST7	742.213	579.645	500.733	836.822	894.99	830.452	810.638	-0.602491	5.30758e-05	0.000652462	0.0770932	0.599827	0.929772
ENSG00000104897	SF3A2	160.479	173.414	76.5143	142.912	135.53	201.125	233.377	-0.799902	0.0165062	0.0527145	-0.643469	0.0533301	0.477914
ENSG00000171320	ESCO2	324.793	233.774	244.071	335.39	391.939	371.108	372.476	-0.638092	0.0012121	0.0142485	-0.0353665	0.855286	1
ENSG00000145012	LPP	486.624	345.871	353.516	577.432	572.647	554.067	516.212	-0.61188	0.00021982	0.00227784	0.105872	0.514635	0.888034
ENSG00000135624	CCT7	3886.24	2661.58	3548.71	3731.42	4035.39	4699.84	4640.5	-0.588793	6.59167e-06	0.000163038	-0.26644	0.0411334	0.244384
ENSG00000160293	VAV2	83.7588	48.8626	50.3639	106.565	119.658	88.2356	88.8688	-0.836101	0.019629	0.110194	0.350234	0.307042	1
ENSG00000181444	ZNF467	18.2882	11.4971	3.87414	17.3478	14.6519	37.6299	24.7287	-2.00931	0.0121188	0.0989083	-0.947764	0.212142	1
ENSG00000113790	EHHADH	106.716	63.234	83.2941	118.956	123.321	115.485	136.008	-0.784673	0.0156501	0.0518412	-0.0598052	0.850334	1
ENSG00000114993	RTKN	35.8233	17.2456	12.591	36.3477	73.2597	37.6299	37.8658	-1.3391	0.0243705	0.0733711	0.525273	0.342451	1
ENSG00000012174	MBTPS2	52.1939	35.4493	38.7414	44.6085	48.8398	67.4743	78.05	-0.976389	0.0259312	0.0892748	-0.646305	0.135861	1
ENSG00000170581	STAT2	752.591	475.213	592.744	785.605	1020.75	849.916	791.318	-0.618862	0.00033942	0.00324732	0.13652	0.423782	0.856006
ENSG00000204922	UQCC3	94.6584	85.27	64.8919	72.6953	81.8067	142.734	120.552	-0.805262	0.0174963	0.107273	-0.768146	0.023631	0.428232
ENSG00000241852	C8orf58	61.915	22.9942	45.5212	74.3475	91.5746	71.367	65.6856	-0.998387	0.0260407	0.132716	0.274229	0.523489	1
ENSG00000140526	ABHD2	2535.91	1796.42	2175.33	2636.86	2669.1	2916.96	3020.77	-0.580518	1.11463e-06	2.78867e-05	-0.162725	0.170623	0.550149
ENSG00000077063	CTTNBP2	1252.02	1007.91	1031.49	1142.47	1273.5	1554.5	1502.27	-0.583304	3.30705e-06	8.77382e-05	-0.340521	0.00644873	0.067932
ENSG00000082146	STRADB	444.054	278.804	361.264	555.128	477.409	520.33	471.391	-0.629671	0.000991704	0.00764247	0.0628297	0.738726	0.959582
ENSG00000169598	DFFB	121.465	86.2281	81.357	114	161.171	153.115	132.917	-0.767072	0.0144622	0.0508544	-0.059572	0.846064	1
ENSG00000099800	TIMM13	488.752	401.44	372.886	470.868	507.934	573.531	605.853	-0.60833	0.000249956	0.00488488	-0.271976	0.0989298	0.428964
ENSG00000121644	DESI2	545.062	351.619	418.407	660.867	664.221	607.268	567.987	-0.608447	0.000250803	0.00255211	0.174699	0.284204	0.743853
ENSG00000145882	PCYOX1L	338.824	243.355	288.624	331.259	346.763	408.738	414.206	-0.629906	0.00113342	0.0116488	-0.280883	0.14315	0.663922
ENSG00000144712	CAND2	52.3402	17.2456	47.4582	53.6954	54.9448	76.5573	64.1401	-1.11736	0.0268016	0.13437	-0.369391	0.453744	1
ENSG00000204282	TNRC6C-AS1	32.608	13.4133	14.528	47.9128	51.2818	33.7371	34.7747	-1.29524	0.0255808	0.0757199	0.531268	0.320687	1
ENSG00000082996	RNF13	404.337	249.104	334.145	475.824	465.199	441.178	460.572	-0.629847	0.001158	0.0171859	0.0608677	0.749685	0.974521
ENSG00000102760	RGCC	70.1875	48.8626	45.5212	60.3041	90.3536	89.5331	86.5505	-0.898561	0.0238161	0.125384	-0.234327	0.546455	1
ENSG00000116830	TTF2	1344.49	956.174	1101.23	1447.3	1485.95	1545.42	1530.86	-0.580277	4.22628e-06	0.000109917	-0.0688721	0.582108	0.879884
ENSG00000071127	WDR1	3306.65	2582.05	2799.07	3093.68	3376.05	4047.16	3941.91	-0.569908	7.78766e-08	3.34916e-06	-0.304798	0.00399373	0.048846
ENSG00000197858	GPAA1	383.91	273.056	353.516	359.346	349.205	493.081	475.255	-0.627364	0.0010906	0.0112742	-0.449163	0.0190214	0.220471
ENSG00000142459	EVI5L	61.5913	47.9045	43.5841	56.9998	48.8398	89.5331	82.6866	-0.910127	0.0243644	0.127343	-0.694928	0.0836656	0.769739
ENSG00000137822	TUBGCP4	278.035	202.157	215.983	299.868	299.144	329.586	321.473	-0.638111	0.0018212	0.0170741	-0.119398	0.553587	1
ENSG00000178623	GPR35	49.7376	28.7427	39.71	43.7824	41.5138	92.1283	52.5485	-1.06607	0.0268169	0.0913623	-0.746838	0.117214	1
ENSG00000122862	SRGN	5409.65	3520.98	4424.27	6146.89	6517.67	5649.67	6198.4	-0.576943	1.73665e-06	5.03865e-05	0.0955297	0.427149	0.777009
ENSG00000140854	KATNB1	389.995	314.254	306.057	410.563	354.089	502.164	452.844	-0.619925	0.000786904	0.0086004	-0.314792	0.0860343	0.50283
ENSG00000102882	MAPK3	259.525	182.995	173.368	323.825	318.68	289.361	268.925	-0.645237	0.00248173	0.0206463	0.205417	0.322721	0.828149
ENSG00000065882	TBC1D1	1030.6	812.461	757.395	1129.26	1140.41	1143.17	1200.89	-0.579334	8.38691e-06	0.000127746	-0.0476813	0.711057	0.979296
ENSG00000090971	NAT14	70.4311	38.3236	55.2065	66.9128	87.9117	83.0452	91.1871	-0.900655	0.0243669	0.107774	-0.17996	0.644746	1
ENSG00000109113	RAB34	430.184	277.846	359.327	522.911	438.337	482.7	499.983	-0.625988	0.00114657	0.0124738	-0.0296063	0.876193	1
ENSG00000112851	ERBIN	1721.6	1295.34	1458.61	1653.82	1818.06	2024.23	2079.53	-0.575844	1.97293e-06	5.5692e-05	-0.242691	0.0441702	0.260794
ENSG00000154229	PRKCA	245.782	189.702	173.368	277.564	264.956	289.361	279.743	-0.647333	0.00284337	0.0222959	-0.0668717	0.753722	1
ENSG00000222041	CYTOR	777.767	573.896	672.164	729.432	813.183	949.83	928.099	-0.591412	7.5179e-05	0.000857776	-0.285193	0.0549472	0.330614
ENSG00000160803	UBQLN4	662.749	470.422	491.048	811.214	752.133	750.002	701.677	-0.5928	8.24857e-05	0.000949532	0.109866	0.458262	0.871387
ENSG00000139567	ACVRL1	36.4973	21.078	19.3707	42.1303	45.1768	40.225	51.0029	-1.18105	0.0272592	0.0878347	-0.072962	0.886407	1
ENSG00000183010	PYCR1	202.03	157.127	179.179	181.738	159.95	269.897	264.288	-0.667097	0.00478992	0.0346479	-0.640309	0.00688074	0.0891114
ENSG00000179598	PLD6	82.33	39.2817	69.7346	86.7388	98.9006	97.3186	102.006	-0.872416	0.023227	0.122369	-0.106903	0.775706	1
ENSG00000198168	SVIP	248.386	179.163	212.109	251.955	234.431	291.956	320.7	-0.649604	0.00318421	0.0252368	-0.333737	0.126618	0.521794
ENSG00000196890	H2BU1	1184.58	1163.12	902.675	928.518	1006.1	1598.62	1508.45	-0.588061	5.19404e-05	0.000807022	-0.683936	2.70078e-06	0.000125616
ENSG00000179604	CDC42EP4	187.795	145.63	109.445	232.129	229.547	199.828	210.194	-0.686077	0.00714742	0.0474549	0.169865	0.494358	0.885096
ENSG00000126790	L3HYPDH	49.6382	25.8684	40.6785	48.7389	47.6188	62.2839	72.6406	-1.02459	0.0274085	0.0798287	-0.489435	0.282711	1
ENSG00000174165	ZDHHC24	137.426	114.013	100.728	117.304	139.193	160.9	192.42	-0.723307	0.0114804	0.0399322	-0.471829	0.0969702	0.869043
ENSG00000122729	ACO1	513.674	384.194	449.401	479.128	506.713	611.161	651.447	-0.600547	0.000330619	0.00523929	-0.35963	0.0307946	0.22006
ENSG00000159921	GNE	546.055	393.775	438.747	586.519	598.288	646.196	612.808	-0.595473	0.000205984	0.00419098	-0.0866984	0.584372	0.915858
ENSG00000187257	RSBN1L	359.408	264.433	299.278	371.738	350.426	474.915	395.659	-0.622594	0.00136181	0.015625	-0.263851	0.17111	0.750865
ENSG00000133275	CSNK1G2	689.767	621.801	472.645	664.997	716.724	860.297	802.137	-0.601732	0.00029393	0.00270248	-0.266771	0.106572	0.494981
ENSG00000040933	INPP4A	564.93	418.686	433.904	617.91	633.697	625.434	659.947	-0.593685	0.00014408	0.00161114	-0.0403027	0.793637	0.974656
ENSG00000111644	ACRBP	85.1492	60.3597	44.5526	99.9561	117.216	103.807	85.0049	-0.840874	0.0220283	0.119164	0.204951	0.562925	1
ENSG00000145050	MANF	594.343	513.536	475.551	480.781	597.067	756.49	742.634	-0.59954	0.000275352	0.00451764	-0.479909	0.0035614	0.048846
ENSG00000136878	USP20	417.513	341.08	307.994	423.781	440.779	517.735	473.709	-0.608756	0.000597777	0.00727586	-0.196117	0.263892	0.682276
ENSG00000175895	PLEKHF2	438.768	332.457	353.516	463.433	439.558	539.794	503.847	-0.60364	0.000454998	0.00582357	-0.205853	0.227254	0.636864
ENSG00000161091	MFSD12	143.958	134.133	96.8536	137.956	113.553	176.471	204.785	-0.726448	0.0125147	0.0444459	-0.598682	0.0392339	0.62408
ENSG00000234465	PINLYP	46.1154	34.4913	23.2449	44.6085	52.5028	70.0694	51.7757	-1.06821	0.0283639	0.0903725	-0.322808	0.495744	1
ENSG00000139998	RAB15	77.4603	41.1979	51.3324	97.4778	107.448	86.938	80.3683	-0.851933	0.0231228	0.121999	0.293196	0.414952	1
ENSG00000115325	DOK1	472.641	391.859	400.005	410.563	435.895	587.805	609.717	-0.597647	0.000296493	0.00411931	-0.502945	0.00231418	0.0352273
ENSG00000115760	BIRC6	3766.19	2644.33	3043.14	4245.24	4267.38	4148.37	4248.7	-0.56233	1.51405e-07	5.91565e-06	0.0194886	0.854956	0.952986
ENSG00000081870	HSPB11	278.917	194.492	215.983	265.173	355.31	293.253	349.293	-0.650814	0.00423957	0.0380223	-0.0601767	0.788529	1
ENSG00000166946	CCNDBP1	675.452	545.153	571.436	652.606	610.498	829.155	843.867	-0.583781	6.84975e-05	0.000792832	-0.404444	0.00567306	0.0739788
ENSG00000101224	CDC25B	413.043	284.553	309.931	465.911	506.713	493.081	418.07	-0.611782	0.000905558	0.00709958	0.0969567	0.5924	0.908476
ENSG00000135409	AMHR2	136.476	94.851	101.696	142.086	157.508	167.388	155.327	-0.713042	0.0113582	0.0424855	-0.1075	0.696979	1
ENSG00000182511	FES	878.602	593.058	801.948	888.866	886.443	1058.83	1042.47	-0.590904	0.000194278	0.00190211	-0.242937	0.123701	0.519198
ENSG00000180921	FAM83H	39.3414	24.9104	18.4022	51.2172	46.3978	44.1178	51.0029	-1.13944	0.0283054	0.0817256	0.0349461	0.943752	1
ENSG00000141068	KSR1	223.481	182.037	183.053	201.564	199.022	314.015	261.197	-0.650823	0.00434192	0.0281892	-0.516607	0.0232883	0.216971
ENSG00000060069	CTDP1	297.361	296.05	176.273	279.216	284.492	359.43	388.704	-0.664682	0.00597579	0.0347218	-0.410124	0.0885115	0.534155
ENSG00000100105	PATZ1	404.468	284.553	319.617	459.302	444.442	460.642	458.254	-0.604894	0.000710421	0.00789057	-0.0231456	0.895324	1
ENSG00000187764	SEMA4D	500.307	357.368	384.509	530.346	606.835	513.842	608.944	-0.601835	0.000595921	0.00504648	0.012071	0.944337	1
ENSG00000167842	MIS12	258.528	162.875	220.826	282.521	284.492	278.98	321.473	-0.649926	0.00458611	0.0326045	-0.0864445	0.702092	0.979296
ENSG00000168209	DDIT4	144.625	127.426	77.4829	159.434	162.392	168.686	172.328	-0.735017	0.0145965	0.0498852	-0.0844986	0.774989	1
ENSG00000203668	CHML	361.012	255.81	294.435	370.085	404.149	387.977	453.617	-0.617118	0.00149331	0.0145917	-0.126138	0.511128	0.982564
ENSG00000126524	SBDS	347.586	263.475	290.561	311.433	368.741	377.596	473.709	-0.624893	0.00218505	0.0157884	-0.332434	0.101058	0.57138
ENSG00000126602	TRAP1	724.892	527.908	627.611	725.301	737.481	873.273	857.777	-0.582839	0.000105838	0.0017858	-0.242863	0.104008	0.476141
ENSG00000198853	RUSC2	180.462	127.426	132.689	183.391	217.337	242.648	179.283	-0.689556	0.0093682	0.0508544	-0.0697371	0.789169	0.989132
ENSG00000130962	PRRG1	36.1208	22.9942	20.3392	42.9563	32.9669	48.0105	49.4574	-1.17022	0.0281967	0.138978	-0.353812	0.492531	1
ENSG00000176438	SYNE3	530.618	357.368	348.673	720.345	695.967	532.009	529.349	-0.587918	0.000255837	0.00368078	0.416977	0.00773683	0.0827883
ENSG00000163444	TMEM183A	893.159	666.831	767.08	859.127	931.619	1027.68	1106.61	-0.575244	5.47536e-05	0.00101594	-0.255887	0.07122	0.382174
ENSG00000180596	H2BC4	11189.4	10470	8736.19	10614.3	8988.97	13998.3	14328.7	-0.560645	1.33049e-06	3.26922e-05	-0.530759	4.72397e-06	0.000191777
ENSG00000000938	FGR	95.0888	66.1082	76.5143	67.7388	109.89	125.865	124.416	-0.811169	0.0220394	0.118553	-0.507013	0.149032	1
ENSG00000205937	RNPS1	1374.52	1000.25	1200.98	1383.69	1404.14	1669.99	1588.05	-0.565042	1.52095e-05	0.000360303	-0.224316	0.0845652	0.364029
ENSG00000261236	BOP1	436.877	396.649	324.459	391.564	418.801	544.984	544.804	-0.595619	0.000888291	0.00699818	-0.428906	0.016415	0.148117
ENSG00000175213	ZNF408	105.159	76.6472	81.357	116.478	89.1327	133.651	133.69	-0.758778	0.0182145	0.0607872	-0.371399	0.242099	1
ENSG00000142634	EFHD2	450.088	357.368	353.516	432.868	485.956	522.925	547.895	-0.592221	0.000557926	0.00946773	-0.224607	0.186682	0.619567
ENSG00000134815	DHX34	232.27	196.409	163.683	270.955	192.917	294.551	275.107	-0.659971	0.00688485	0.0449454	-0.287554	0.23496	0.713609
ENSG00000059145	UNKL	69.093	70.8987	32.9302	64.4345	45.1768	96.0211	105.097	-0.955217	0.0287069	0.14328	-0.868142	0.0467256	0.864995
ENSG00000114391	RPL24	7240.12	5893.21	5109.99	7875.05	8395.56	7288.52	8878.38	-0.555785	2.8949e-06	7.74018e-05	0.00837966	0.943667	0.974589
ENSG00000143977	SNRPG	1040.82	859.407	729.307	1096.21	1205.12	1179.5	1175.39	-0.567654	4.36228e-05	0.000579764	-0.0344128	0.802591	0.994604
ENSG00000188042	ARL4C	320.263	232.816	267.316	294.086	358.973	346.454	421.933	-0.624239	0.00311722	0.026072	-0.243326	0.245195	0.775532
ENSG00000117650	NEK2	212.859	178.205	184.022	149.521	196.58	286.766	282.062	-0.650703	0.00616488	0.0359739	-0.724267	0.00242707	0.038894
ENSG00000140474	AC091230.1	737.18	530.782	667.321	707.127	722.829	955.02	840.003	-0.581118	0.000277778	0.00255836	-0.326139	0.0405809	0.282348
ENSG00000182307	C8orf33	412.804	317.128	355.453	376.694	411.475	469.725	546.35	-0.59887	0.00107225	0.00815754	-0.371959	0.0413109	0.277691
ENSG00000090447	TFAP4	163.766	132.216	102.665	196.608	173.381	186.852	190.875	-0.685828	0.010527	0.0386525	-0.0276022	0.916348	1
ENSG00000157193	LRP8	637.97	480.003	482.331	732.736	698.409	739.622	694.722	-0.574221	0.000133919	0.00217165	-0.000755192	0.995938	1
ENSG00000138798	EGF	63.6656	58.4435	44.5526	52.8693	31.7459	90.8307	103.551	-0.91924	0.0283351	0.141315	-1.18546	0.00532147	0.168058
ENSG00000051523	CYBA	816.614	775.095	696.377	612.128	628.813	980.972	1206.3	-0.57506	0.000160572	0.00175698	-0.821464	8.71969e-08	6.99875e-06
ENSG00000131652	THOC6	306.635	257.726	255.693	242.042	296.702	407.441	380.204	-0.615671	0.00242864	0.0165493	-0.551492	0.00663087	0.0969753
ENSG00000107789	MINPP1	333.513	316.17	303.152	221.39	221	442.475	496.892	-0.603737	0.00145889	0.0109372	-1.08907	1.88067e-08	2.30044e-06
ENSG00000183087	GAS6	71.014	60.3597	38.7414	53.6954	86.6907	83.0452	103.551	-0.918098	0.0285054	0.141092	-0.427548	0.300716	1
ENSG00000206585	RNVU1-7	313.095	226.109	153.029	342.825	355.31	546.282	255.015	-1.07657	0.029059	0.161595	-0.195977	0.689764	1
ENSG00000105298	CACTIN	121.011	86.2281	81.357	141.26	139.193	150.519	127.507	-0.724774	0.0156447	0.054284	0.0184014	0.949819	1
ENSG00000114745	GORASP1	404.386	263.475	312.837	487.389	489.619	454.154	418.842	-0.597033	0.00117801	0.00878065	0.164536	0.361845	0.806675
ENSG00000047410	TPR	3571.15	3113.79	2759.36	3865.24	3041.5	4300.19	4346.84	-0.558111	1.03615e-05	0.000256689	-0.322986	0.0106337	0.0962513
ENSG00000149782	PLCB3	390.233	258.684	338.019	440.302	395.602	452.856	455.935	-0.607274	0.00181275	0.0130524	-0.118739	0.53744	1
ENSG00000124780	KCNK17	95.5845	62.2759	49.3953	126.391	142.856	92.1283	100.46	-0.789167	0.0217518	0.1175	0.47768	0.146461	1
ENSG00000169860	P2RY1	464.49	426.35	401.942	341.172	374.846	626.732	615.899	-0.584741	0.00046963	0.00596429	-0.797548	2.29986e-06	0.000125888
ENSG00000168758	SEMA4C	200.332	160.001	139.469	217.26	214.895	243.945	226.422	-0.648967	0.00645186	0.0426437	-0.119681	0.609711	0.974589
ENSG00000120254	MTHFD1L	316.81	205.989	246.977	375.868	378.509	358.133	335.383	-0.612769	0.00232109	0.0165493	0.12312	0.532253	0.957179
ENSG00000043462	LCP2	833.347	669.705	655.699	835.996	873.012	1040.66	925.008	-0.566144	5.87671e-05	0.000745856	-0.200191	0.152577	0.573801
ENSG00000167880	EVPL	28.2913	17.2456	18.4022	23.9564	21.9779	44.1178	44.048	-1.30643	0.0265626	0.133487	-0.937513	0.106092	1
ENSG00000117410	ATP6V0B	1079.35	799.047	1052.8	830.214	1029.3	1388.41	1376.31	-0.57816	0.000292275	0.00265609	-0.574751	0.000322678	0.00809474
ENSG00000105325	FZR1	324.15	260.601	213.078	377.52	369.962	369.811	353.93	-0.610171	0.00229848	0.0235448	0.0482138	0.806289	1
ENSG00000171316	CHD7	758.436	575.812	568.53	814.518	897.432	818.774	875.551	-0.567704	8.69161e-05	0.00103548	0.0117618	0.934391	1
ENSG00000189337	KAZN	41.5434	39.2817	17.4336	29.739	36.6299	63.5815	62.5945	-1.15254	0.0292256	0.104317	-0.932888	0.0758005	1
ENSG00000111328	CDK2AP1	595.253	411.021	512.355	625.345	644.685	694.206	683.903	-0.577511	0.000441756	0.0066502	-0.118037	0.468487	0.859878
ENSG00000127415	IDUA	20.8796	9.5809	5.81121	21.4782	35.4089	25.9516	27.047	-1.7843	0.0171568	0.12629	0.0897535	0.895597	1
ENSG00000187837	H1-2	11318.1	6936.57	9911.03	12527.6	13691	12465.9	12376.7	-0.560277	4.37515e-05	0.000695973	0.0776793	0.570598	0.869043
ENSG00000059122	FLYWCH1	108.969	73.773	89.1053	105.739	113.553	123.27	148.372	-0.74364	0.0188847	0.062428	-0.31635	0.311418	0.932461
ENSG00000148468	FAM171A1	488.393	327.667	379.666	548.519	600.73	608.566	465.209	-0.596581	0.00146233	0.0105501	0.10236	0.579716	0.905042
ENSG00000167208	SNX20	491.217	382.278	362.232	517.954	568.984	586.507	529.349	-0.581131	0.000571764	0.0070174	-0.0371113	0.823615	0.969372
ENSG00000130300	PLVAP	72.1991	41.1979	46.4897	81.7823	105.006	75.2597	83.4594	-0.859738	0.0275144	0.117141	0.225631	0.547431	1
ENSG00000127511	SIN3B	241.88	181.079	188.864	242.869	268.619	285.468	284.38	-0.623193	0.00424894	0.0276826	-0.158269	0.461701	0.880018
ENSG00000102858	MGRN1	179.117	160.001	117.193	166.869	189.254	225.779	215.603	-0.669642	0.0104944	0.054423	-0.311478	0.229521	0.694068
ENSG00000105205	CLC	395.592	228.984	363.201	460.128	405.37	399.655	516.212	-0.63355	0.00569644	0.0335084	-0.0841668	0.710923	1
ENSG00000133313	CNDP2	901.979	654.376	773.86	919.431	956.039	978.377	1129.79	-0.564332	0.000135006	0.00142345	-0.1718	0.242261	0.705033
ENSG00000277157	H4C4	7817.17	6660.64	4732.27	9156.31	9629.99	8264.3	8459.53	-0.553804	3.88326e-05	0.000793315	0.167626	0.212219	0.593113
ENSG00000133193	FAM104A	206.068	195.45	165.62	160.26	153.845	269.897	291.335	-0.638205	0.00642	0.0380389	-0.838057	0.000397776	0.010999
ENSG00000160767	FAM189B	61.7375	57.4854	21.3078	56.9998	73.2597	85.6404	75.7316	-1.0307	0.0308545	0.149027	-0.311362	0.505648	1
ENSG00000079257	LXN	501.69	378.446	412.596	511.346	527.47	625.434	554.85	-0.574426	0.000585525	0.00982083	-0.181894	0.271987	0.726912
ENSG00000183020	AP2A2	376.215	267.307	282.812	412.216	462.757	441.178	391.023	-0.593896	0.00159129	0.0180488	0.0733357	0.691521	1
ENSG00000085185	BCORL1	54.1312	35.4493	31.9617	61.9563	65.9337	58.3912	71.095	-0.948215	0.0308562	0.149911	-0.0260884	0.950931	1
ENSG00000165406	MARCHF8	572.445	402.398	455.212	617.91	682.536	659.172	617.445	-0.572439	0.000413525	0.00627831	0.0264812	0.868474	1
ENSG00000198912	C1orf174	390.863	281.679	360.295	384.129	346.763	508.652	463.663	-0.597007	0.00201778	0.0148219	-0.407523	0.0345034	0.308426
ENSG00000105373	NOP53	1800.42	1809.83	1012.12	1619.12	1566.54	2342.14	2452.78	-0.764851	0.0215293	0.1166	-0.589925	0.0761936	0.343806
ENSG00000197756	RPL37A	11763.8	8495.39	9328.94	12975.3	13879.1	11821	14083	-0.539775	8.65124e-07	2.6757e-05	0.0514165	0.638847	0.892951
ENSG00000119559	C19orf25	132.551	114.971	102.665	104.913	118.437	192.042	162.282	-0.698314	0.0148427	0.051974	-0.664775	0.0205933	0.455187
ENSG00000167550	RHEBL1	40.8573	25.8684	16.4651	48.7389	61.0498	38.9275	54.094	-1.14586	0.0306197	0.147091	0.223584	0.656623	1
ENSG00000166326	TRIM44	986.6	671.621	752.552	1161.47	1242.97	987.46	1103.52	-0.556302	6.67472e-05	0.00121276	0.198451	0.149284	0.569088
ENSG00000153443	UBALD1	38.0064	21.078	24.2134	41.3042	42.7348	41.5226	57.1851	-1.134	0.0306797	0.147214	-0.242939	0.631272	1
ENSG00000071894	CPSF1	852.698	757.85	598.555	907.04	847.371	1010.82	994.557	-0.563688	0.000210775	0.00210827	-0.191607	0.205141	0.649713
ENSG00000182774	RPS17	180.608	114.013	158.84	180.912	191.696	246.541	191.647	-0.677268	0.0122647	0.0609908	-0.228755	0.392179	0.832094
ENSG00000127084	FGD3	416.699	320.002	323.491	388.259	492.061	535.901	440.48	-0.597231	0.00212011	0.019182	-0.149396	0.437809	0.823221
ENSG00000196562	SULF2	110.687	91.0186	75.5458	80.9562	131.867	151.817	132.917	-0.770034	0.0227842	0.07074	-0.428336	0.201287	1
ENSG00000105726	ATP13A1	391.71	257.726	347.704	408.085	421.243	454.154	461.345	-0.597154	0.00227325	0.0233229	-0.143576	0.458601	0.980747
ENSG00000146083	RNF44	151.412	140.839	94.9165	156.13	133.088	201.125	182.374	-0.699129	0.015452	0.0513349	-0.400689	0.162106	0.980837
ENSG00000170265	ZNF282	366.476	266.349	307.026	375.868	387.055	435.987	426.57	-0.588658	0.00157023	0.017893	-0.177155	0.336326	0.913036
ENSG00000198682	PAPSS2	110.754	57.4854	100.728	114	122.1	138.841	131.371	-0.771218	0.0231793	0.0682419	-0.194773	0.560009	1
ENSG00000165997	ARL5B	235.85	171.498	215.015	198.26	231.989	306.229	292.108	-0.629395	0.00618661	0.0360487	-0.478589	0.036904	0.294253
ENSG00000163378	EOGT	340.836	231.858	248.914	415.52	423.685	371.108	353.93	-0.591298	0.00190588	0.0141851	0.212035	0.254538	0.806673
ENSG00000135441	BLOC1S1	393.304	246.229	311.868	475.824	485.956	408.738	431.207	-0.591376	0.00189548	0.0207461	0.193614	0.299743	0.842154
ENSG00000164405	UQCRQ	784.798	538.447	646.013	807.083	965.807	843.428	908.007	-0.565741	0.000363717	0.00340747	0.0137933	0.930047	1
ENSG00000125817	CENPB	547.911	407.188	423.25	626.997	601.951	609.863	618.218	-0.56485	0.000335524	0.00528566	0.00147173	0.992439	1
ENSG00000104524	PYCR3	53.2822	42.156	27.119	56.9998	57.3868	72.6646	63.3673	-0.968902	0.0315402	0.150156	-0.246025	0.575085	1
ENSG00000165156	ZHX1	517.494	335.332	442.621	558.432	603.172	529.413	635.991	-0.586858	0.00163283	0.0115662	-0.00949572	0.958905	1
ENSG00000014216	CAPN1	1257.26	965.755	1076.04	1217.65	1305.24	1509.09	1469.81	-0.544548	1.70782e-05	0.000376937	-0.240279	0.0566869	0.300034
ENSG00000131591	C1orf159	84.5869	81.4377	44.5526	75.1736	80.5857	120.675	105.097	-0.837597	0.0280019	0.139202	-0.533872	0.158021	0.908198
ENSG00000136986	DERL1	667.067	502.997	573.373	598.91	732.597	803.203	791.318	-0.566732	0.00044505	0.00371509	-0.26322	0.101114	0.480131
ENSG00000087074	PPP1R15A	1198.2	968.629	925.92	1215.17	1312.57	1263.84	1503.04	-0.549099	5.13305e-05	0.000949532	-0.134119	0.319732	0.724971
ENSG00000137942	FNBP1L	300.064	268.265	282.812	194.13	218.558	446.368	390.25	-0.599143	0.00293796	0.0197965	-1.02013	6.58262e-07	5.17363e-05
ENSG00000143862	ARL8A	277.355	209.822	200.487	322.173	295.481	371.108	265.061	-0.624393	0.00607169	0.035155	-0.0326946	0.884124	1
ENSG00000130304	SLC27A1	75.5187	37.3655	49.3953	112.347	98.9006	73.9622	81.141	-0.8418	0.0287275	0.143342	0.445049	0.22583	0.987513
ENSG00000196547	MAN2A2	1011.57	810.544	823.255	1018.56	1028.08	1259.95	1129.02	-0.546057	3.64026e-05	0.000463583	-0.221177	0.0926249	0.4532
ENSG00000197629	MPEG1	1504.9	1128.63	1382.1	1405.99	1450.54	1832.19	1829.92	-0.544625	2.86988e-05	0.000589473	-0.358772	0.00577299	0.0580853
ENSG00000131100	ATP6V1E1	965.506	586.351	866.839	1084.65	1096.45	1025.09	1133.66	-0.572372	0.000845335	0.0062676	0.013499	0.936825	1
ENSG00000121390	PSPC1	969.111	778.927	765.143	927.692	1084.24	1125	1133.66	-0.548862	6.86314e-05	0.000784313	-0.169461	0.216074	0.669192
ENSG00000198668	CALM1	1997.58	1412.23	1765.64	2076.77	2103.77	2359	2268.09	-0.541698	2.17477e-05	0.000486393	-0.14611	0.250295	0.625937
ENSG00000213741	RPS29	3898.43	2897.27	2949.19	4624.41	4409.01	3666.97	4843.73	-0.543274	2.37164e-05	0.000505439	0.0846311	0.50888	0.850802
ENSG00000112715	VEGFA	453.69	406.23	317.68	490.694	415.138	583.912	508.484	-0.590668	0.00196981	0.0260949	-0.264387	0.163454	0.552206
ENSG00000074071	MRPS34	428.707	430.183	317.68	326.303	372.404	555.365	570.306	-0.590282	0.00225309	0.0248377	-0.691423	0.000369297	0.00834358
ENSG00000253729	PRKDC	7752.55	5616.33	6344.88	8157.57	9078.1	8307.12	9011.29	-0.534282	6.08709e-07	2.00421e-05	-0.00755423	0.943662	0.985149
ENSG00000089902	RCOR1	414.994	275.93	352.547	454.346	466.42	451.558	489.165	-0.584018	0.0018893	0.0214902	-0.0333653	0.857323	1
ENSG00000187514	PTMA	26134.6	21867.5	21390.1	24483.5	26687.3	28846.5	33532.9	-0.528299	2.29601e-07	8.57091e-06	-0.286029	0.0050833	0.0533723
ENSG00000167670	CHAF1A	735.559	558.567	586.933	788.91	803.415	820.072	855.458	-0.549671	0.000116688	0.00128377	-0.0748197	0.596154	0.92579
ENSG00000152990	ADGRA3	454.678	306.589	317.68	600.563	577.531	441.178	484.528	-0.571176	0.000911575	0.0096857	0.345776	0.0396549	0.262262
ENSG00000184470	TXNRD2	126.144	108.264	68.766	147.043	140.414	140.139	152.236	-0.725791	0.0206877	0.0649477	-0.0258208	0.933042	1
ENSG00000103707	MTFMT	154.457	115.929	121.067	159.434	156.287	173.876	200.148	-0.662645	0.0126213	0.0442064	-0.24828	0.343915	1
ENSG00000225746	MEG8	229.902	185.87	189.833	219.738	210.011	284.17	289.789	-0.611952	0.00534268	0.0322087	-0.416759	0.0567249	0.35208
ENSG00000163682	RPL9	7863.88	5227.34	6563.77	8602.01	9716.68	7898.38	9175.12	-0.534511	2.35474e-05	0.000502447	0.100877	0.424093	0.805069
ENSG00000131788	PIAS3	139.575	99.6414	92.0109	175.956	162.392	158.305	149.145	-0.679741	0.0151865	0.0506651	0.142103	0.601824	1
ENSG00000130475	FCHO1	142.296	115.929	85.2311	157.782	170.939	153.115	170.783	-0.690226	0.0167001	0.0559268	0.0162028	0.954221	1
ENSG00000100221	JOSD1	940.718	598.807	772.891	1050.78	1202.68	1027.68	991.466	-0.557316	0.00034113	0.00457031	0.157473	0.306263	0.773365
ENSG00000221823	PPP3R1	179.087	141.797	146.249	163.565	174.602	221.886	226.422	-0.63883	0.00922581	0.0493807	-0.409245	0.0934072	0.458926
ENSG00000100348	TXN2	652.782	471.38	538.506	726.953	695.967	751.3	732.588	-0.554688	0.000280695	0.00257366	-0.0591463	0.695411	0.964198
ENSG00000100368	CSF2RB	2742.88	2286	2343.86	2595.55	2560.43	3485.3	3186.14	-0.526085	6.98481e-07	1.85844e-05	-0.370661	0.000466702	0.00834358
ENSG00000160688	FLAD1	447.43	313.296	362.232	534.476	470.083	506.057	498.438	-0.5721	0.00128411	0.0159573	0.00293654	0.986631	1
ENSG00000167965	MLST8	393.061	331.499	329.302	341.999	373.625	486.593	495.347	-0.571878	0.00128233	0.0148888	-0.459173	0.00964437	0.133419
ENSG00000141560	FN3KRP	167.42	111.138	124.941	208.173	186.812	201.125	172.328	-0.656837	0.0124265	0.0442064	0.0882657	0.730969	1
ENSG00000151376	ME3	197.17	137.965	144.312	238.738	221	243.945	197.057	-0.637177	0.00967357	0.0596893	0.0682794	0.777059	1
ENSG00000136250	AOAH	327.073	246.229	260.536	327.955	358.973	429.5	339.247	-0.595281	0.00360315	0.0233513	-0.158291	0.434084	0.920668
ENSG00000165458	INPPL1	837.585	713.777	622.768	862.431	874.233	1009.52	942.782	-0.545204	0.00013189	0.00139625	-0.167701	0.236396	0.694305
ENSG00000189319	FAM53B	420.918	340.122	313.806	447.737	455.431	468.427	499.983	-0.568203	0.00116229	0.00870203	-0.102773	0.55217	0.905042
ENSG00000140022	STON2	1381.78	948.51	1111.88	1615.82	1626.37	1533.74	1454.36	-0.535517	2.94648e-05	0.000626267	0.118531	0.350438	0.717742
ENSG00000012779	ALOX5	80.0435	55.5692	65.8604	84.2605	62.2708	110.294	102.006	-0.803876	0.0284151	0.142399	-0.523842	0.14993	0.894858
ENSG00000287080	NA	7827.76	5029.97	6994.76	8931.61	8550.63	8826.15	8633.41	-0.537979	4.78883e-05	0.000901686	0.00201501	0.987835	0.997129
ENSG00000109390	NDUFC1	163.043	146.588	132.689	128.043	134.309	210.208	226.422	-0.646742	0.0115624	0.0422698	-0.738565	0.00417525	0.0962513
ENSG00000132661	NXT1	255.208	184.911	218.889	256.912	257.63	290.658	322.246	-0.605033	0.00539777	0.0332602	-0.255321	0.236081	0.689798
ENSG00000143553	SNAPIN	366.305	273.056	321.554	332.086	382.172	419.119	469.845	-0.583044	0.00264541	0.0263104	-0.321519	0.0955804	0.526133
ENSG00000214548	MEG3	872.222	777.011	594.681	946.692	897.432	1084.78	932.736	-0.554187	0.000564276	0.004584	-0.126654	0.427868	0.848392
ENSG00000146731	CCT6A	2365.91	2234.27	2002.93	1908.25	1954.81	2994.82	3100.36	-0.524896	1.99665e-06	5.93725e-05	-0.65859	2.74895e-09	2.45033e-07
ENSG00000066336	SPI1	441.707	431.141	280.875	430.389	431.011	568.341	508.484	-0.594659	0.00414202	0.0243509	-0.320119	0.121185	0.506378
ENSG00000086504	MRPL28	573.673	483.836	439.715	590.65	573.868	634.517	719.451	-0.55476	0.000545878	0.00789057	-0.219781	0.167866	0.589259
ENSG00000106853	PTGR1	97.7828	64.1921	78.4514	104.087	98.9006	133.651	107.415	-0.750507	0.0249098	0.137463	-0.23999	0.465908	1
ENSG00000170949	ZNF160	311.813	248.145	239.228	324.651	328.448	330.883	399.523	-0.588738	0.00353166	0.0338738	-0.166756	0.40357	0.913485
ENSG00000143756	FBXO28	305.474	187.786	232.449	391.564	387.055	285.468	348.52	-0.598972	0.00508175	0.0452568	0.291125	0.163503	0.669716
ENSG00000102265	TIMP1	1307.3	1008.87	983.064	1440.69	1527.47	1522.06	1361.62	-0.531781	2.42089e-05	0.000514067	0.0428514	0.731313	0.928979
ENSG00000077463	SIRT6	119.179	117.845	76.5143	93.3474	106.227	163.495	157.645	-0.723223	0.0223483	0.0687674	-0.689034	0.0297741	0.351447
ENSG00000120278	PLEKHG1	152.502	100.599	130.752	157.782	156.287	201.125	168.464	-0.670962	0.0156931	0.0507075	-0.229511	0.402617	1
ENSG00000237686	AL109615.3	32.2517	21.078	29.0561	15.6956	13.4309	53.2009	61.049	-1.19196	0.0309141	0.0960164	-1.9671	0.000699655	0.112967
ENSG00000154978	VOPP1	314.6	241.439	218.889	345.303	391.939	339.966	350.066	-0.584782	0.00344163	0.0216569	0.0919507	0.639279	1
ENSG00000162736	NCSTN	766.768	513.536	604.366	867.388	982.901	807.096	825.32	-0.546783	0.000336222	0.00297373	0.178484	0.235213	0.69442
ENSG00000127948	POR	342.595	298.924	261.505	318.868	340.658	415.226	420.388	-0.576535	0.0024856	0.017461	-0.34336	0.0701823	0.458926
ENSG00000206596	RNU1-27P	28.293	7.66472	20.3392	33.0433	32.9669	36.3323	39.4114	-1.43888	0.0253221	0.0829405	-0.200654	0.742947	1
ENSG00000115758	ODC1	3336.04	2552.35	2914.32	3139.94	3561.64	3883.66	3964.32	-0.521846	4.81125e-06	0.000123633	-0.228835	0.0445322	0.245767
ENSG00000249437	NAIP	188.383	102.516	169.494	203.217	223.442	195.935	235.695	-0.67086	0.0169545	0.0909872	-0.0228073	0.9343	1
ENSG00000141959	PFKL	1064.05	929.348	767.08	1114.39	1115.99	1192.48	1265.03	-0.535596	0.000119435	0.00198647	-0.140918	0.308531	0.776184
ENSG00000135338	LCA5	90.1707	58.4435	96.8536	56.1737	62.2708	125.865	141.417	-0.786444	0.0290035	0.144265	-1.18046	0.00129726	0.0626284
ENSG00000224383	PRR29	52.8895	31.617	35.8358	62.7823	58.6078	63.5815	64.9128	-0.930597	0.0343794	0.1166	-0.0809163	0.849225	1
ENSG00000179632	MAF1	893.423	707.071	797.105	797.17	879.117	1087.37	1092.7	-0.535558	0.000129162	0.00134966	-0.380948	0.00637995	0.083157
ENSG00000090565	RAB11FIP3	106.328	83.3539	82.3255	114	81.8067	150.519	125.962	-0.733811	0.0246705	0.0745463	-0.483697	0.136116	0.729803
ENSG00000131389	SLC6A6	757.112	502.997	566.593	916.953	999.995	801.906	754.225	-0.539544	0.000283661	0.00263025	0.301012	0.0392904	0.277312
ENSG00000093009	CDC45	624.289	442.638	522.041	636.91	735.039	705.884	703.222	-0.546678	0.000750324	0.00605755	-0.0408718	0.799055	0.996986
ENSG00000124299	PEPD	769.09	627.549	652.793	740.171	739.923	932.961	921.144	-0.533932	0.000124261	0.00205115	-0.324742	0.0191708	0.173707
ENSG00000105321	CCDC9	48.2103	32.5751	33.8987	49.565	43.9558	63.5815	65.6856	-0.960562	0.0347743	0.109923	-0.464338	0.29844	1
ENSG00000019485	PRDM11	148.302	83.3539	104.602	184.217	218.558	141.436	157.645	-0.674022	0.0180696	0.0603998	0.422381	0.125201	0.922931
ENSG00000171552	BCL2L1	611.171	446.47	545.286	608.823	616.603	711.075	738.77	-0.548779	0.00064755	0.0073261	-0.24367	0.12773	0.507551
ENSG00000103187	COTL1	1944.1	1584.68	1729.8	1777.73	1816.84	2487.46	2268.09	-0.5197	6.99517e-06	0.000180332	-0.4029	0.000490834	0.00967548
ENSG00000105355	PLIN3	500.366	391.859	373.855	597.258	515.26	568.341	555.623	-0.55311	0.00100963	0.0105591	-0.0113541	0.945497	1
ENSG00000151062	CACNA2D4	68.4553	52.695	37.7729	90.8692	64.7127	80.4501	84.2321	-0.86528	0.0335549	0.13469	-0.0753611	0.849212	1
ENSG00000160410	SHKBP1	620.217	504.914	460.054	667.475	681.315	738.324	669.22	-0.542219	0.000466475	0.00695858	-0.0595499	0.6977	0.959068
ENSG00000134107	BHLHE40	379.2	292.218	297.34	358.52	448.105	467.129	411.887	-0.573195	0.00315277	0.0209927	-0.125332	0.514255	1
ENSG00000101911	PRPS2	492.893	350.661	408.722	520.433	562.879	564.448	550.214	-0.553172	0.00113352	0.00854892	-0.0420371	0.802326	0.977215
ENSG00000118961	LDAH	392.38	227.067	341.893	436.998	490.84	446.368	411.115	-0.590315	0.00561184	0.0474417	0.113781	0.588341	1
ENSG00000044115	CTNNA1	2306.55	1465.88	2055.23	2572.42	2644.68	2640.58	2460.51	-0.534318	0.000218679	0.00270321	0.0328179	0.819711	0.93163
ENSG00000184216	IRAK1	988.878	811.503	884.273	850.04	943.829	1196.37	1247.25	-0.527869	9.17717e-05	0.00101486	-0.448565	0.000888448	0.0186776
ENSG00000234664	HMGN2P5	114.572	99.6414	35.8358	128.043	178.265	125.865	119.78	-0.856863	0.0335877	0.0960164	0.315259	0.422903	1
ENSG00000138386	NAB1	356.345	244.313	264.41	419.65	452.989	403.548	353.157	-0.569024	0.00303946	0.0196273	0.208058	0.268484	0.820983
ENSG00000009307	CSDE1	6463.31	4248.17	5637.85	7143.14	7556.74	7005.64	7188.32	-0.521935	3.28486e-05	0.000547465	0.0502917	0.688508	0.912212
ENSG00000120885	CLU	1149.45	941.803	1015.03	1029.3	1081.8	1546.72	1282.03	-0.528899	0.000128707	0.00218749	-0.420113	0.00234324	0.0298057
ENSG00000144118	RALB	601.809	458.925	535.6	596.432	571.426	734.431	714.041	-0.541918	0.000588565	0.00842112	-0.30917	0.0489762	0.299264
ENSG00000100299	ARSA	70.5728	70.8987	38.7414	67.7388	41.5138	106.402	98.142	-0.897388	0.0348051	0.138139	-0.889465	0.0369018	0.525597
ENSG00000168765	GSTM4	137.914	117.845	91.0424	145.391	140.414	171.281	161.509	-0.66988	0.0188496	0.0610502	-0.216902	0.440757	1
ENSG00000183508	TENT5C	275.663	245.271	258.599	203.217	195.359	365.918	385.613	-0.57819	0.00435582	0.0400199	-0.915048	8.9169e-06	0.000493293
ENSG00000013523	ANGEL1	284.561	161.917	210.172	398.998	376.067	271.195	289.017	-0.592488	0.00653415	0.0359701	0.467436	0.0272203	0.251373
ENSG00000164032	H2AZ1	2891.98	2029.24	2619.89	2825.21	3189.24	3186.86	3501.43	-0.525349	8.56737e-05	0.001566	-0.154498	0.247001	0.647398
ENSG00000215440	NPEPL1	33.3929	22.9942	17.4336	41.3042	23.1989	50.6057	44.8208	-1.2354	0.0309951	0.101309	-0.545888	0.327513	1
ENSG00000031823	RANBP3	510.512	425.392	368.044	518.78	589.741	576.126	584.988	-0.549596	0.00120923	0.0123143	-0.069666	0.678361	0.937211
ENSG00000142669	SH3BGRL3	1250.24	992.582	977.252	1361.39	1328.44	1563.59	1278.16	-0.52562	0.000106694	0.00180376	-0.0758903	0.573457	0.871072
ENSG00000163554	SPTA1	1677.12	1344.2	1557.41	1401.86	1598.28	2100.78	2060.21	-0.519893	4.14234e-05	0.000790931	-0.473254	0.000191781	0.0042384
ENSG00000183828	NUDT14	80.051	48.8626	61.9863	94.1735	81.8067	107.699	85.7777	-0.796684	0.0316482	0.163116	-0.126072	0.727957	1
ENSG00000159348	CYB5R1	278.174	181.079	217.921	332.912	339.437	289.361	308.336	-0.585104	0.00574303	0.033741	0.167473	0.419303	0.914742
ENSG00000279369	AC046185.3	42.2986	24.9104	32.9302	39.652	37.8509	63.5815	54.8668	-1.03	0.0354891	0.119164	-0.606073	0.208775	1
ENSG00000179950	PUF60	1129.82	859.407	956.913	1073.08	1273.5	1313.15	1302.89	-0.526291	0.000135262	0.00182128	-0.15899	0.246438	0.638621
ENSG00000175832	ETV4	63.2022	34.4913	33.8987	82.6083	102.564	62.2839	63.3673	-0.878212	0.0352577	0.13911	0.554178	0.160795	0.912502
ENSG00000142765	SYTL1	106.126	96.7671	69.7346	107.391	86.6907	144.032	132.144	-0.727395	0.0265844	0.0757199	-0.500638	0.124841	0.922476
ENSG00000171720	HDAC3	854.433	577.729	758.363	901.257	949.934	960.211	979.102	-0.537982	0.00058175	0.00706873	-0.0681177	0.660848	0.942219
ENSG00000178449	COX14	207.199	125.51	180.148	245.347	219.779	241.35	231.059	-0.627224	0.0131102	0.0642952	-0.0189854	0.93918	1
ENSG00000143156	NME7	91.188	46.9464	91.0424	79.304	89.1327	119.378	121.325	-0.803586	0.0324182	0.1555	-0.518317	0.164707	0.914742
ENSG00000168807	SNTB2	141.57	88.1443	106.539	178.434	167.276	162.198	146.827	-0.663448	0.0188089	0.0603909	0.166646	0.544376	1
ENSG00000138834	MAPK8IP3	277.931	276.888	168.525	278.39	257.63	372.406	313.745	-0.619829	0.0123649	0.0884729	-0.351573	0.154073	0.651612
ENSG00000183722	LHFPL6	82.6276	61.3178	49.3953	106.565	87.9117	98.6162	91.9599	-0.781005	0.0313769	0.150703	0.0362294	0.918192	1
ENSG00000166908	PIP4K2C	202.461	118.803	161.745	245.347	255.188	229.672	204.012	-0.625124	0.012932	0.0651487	0.209576	0.393551	0.875831
ENSG00000035687	ADSS2	391.24	261.559	321.554	446.911	457.873	411.333	448.208	-0.562206	0.00288615	0.0195752	0.0712835	0.701169	1
ENSG00000165030	NFIL3	172.682	109.222	131.721	217.26	202.685	159.603	215.603	-0.6479	0.0168889	0.0778666	0.155172	0.558277	0.916009
ENSG00000196187	TMEM63A	413.664	346.829	324.459	441.955	378.509	528.116	462.118	-0.557564	0.00241173	0.0224184	-0.264808	0.147086	0.553428
ENSG00000101104	PABPC1L	102.631	77.6053	64.8919	120.608	118.437	116.782	117.461	-0.717092	0.0261591	0.0749759	0.0295308	0.925133	1
ENSG00000136868	SLC31A1	342.194	225.151	307.026	356.868	371.183	391.87	401.069	-0.576069	0.00509916	0.0307758	-0.124497	0.540878	0.996986
ENSG00000213445	SIPA1	348.475	339.164	215.983	351.085	347.984	413.929	422.706	-0.591887	0.00760061	0.0610996	-0.25942	0.239244	0.811328
ENSG00000166974	MAPRE2	1504.07	1142.04	1440.21	1301.91	1426.12	1932.1	1782.01	-0.523551	0.000154091	0.00245405	-0.445276	0.00128925	0.0206169
ENSG00000065060	UHRF1BP1	530.308	391.859	417.439	562.563	633.697	573.531	602.762	-0.540815	0.000977067	0.0150321	0.0207605	0.89795	1
ENSG00000136937	NCBP1	1083.65	824.916	960.787	1027.65	1123.32	1307.96	1257.3	-0.522021	0.000127382	0.00135128	-0.25478	0.0605363	0.357221
ENSG00000088882	CPXM1	446.974	341.08	307.994	569.171	512.818	487.891	462.89	-0.549195	0.00174202	0.0165015	0.189898	0.269976	0.710615
ENSG00000171735	CAMTA1	206.236	159.043	188.864	167.695	191.696	242.648	287.471	-0.612147	0.011344	0.0576656	-0.56882	0.0187741	0.169448
ENSG00000140367	UBE2Q2	264.562	177.247	217.921	293.26	306.47	280.278	312.2	-0.587548	0.00715179	0.0474549	0.0135224	0.949825	1
ENSG00000128578	STRIP2	208.456	160.001	153.029	227.999	235.652	220.589	253.469	-0.603041	0.010129	0.0527525	-0.0371331	0.872054	1
ENSG00000065485	PDIA5	337.417	250.062	292.498	343.651	336.995	372.406	428.888	-0.566321	0.00402177	0.0246136	-0.238644	0.221942	0.765983
ENSG00000168303	MPLKIP	108.213	91.0186	87.1682	70.2171	107.448	142.734	150.691	-0.720979	0.0272386	0.0808926	-0.737868	0.0243269	0.49968
ENSG00000145335	SNCA	438.284	354.493	420.344	351.085	371.183	551.472	581.124	-0.548972	0.00184914	0.0248377	-0.651631	0.000237518	0.00590603
ENSG00000123427	EEF1AKMT3	64.6229	29.7008	34.8673	102.434	102.564	60.9863	57.1851	-0.869504	0.0361525	0.16797	0.797396	0.0404975	0.559843
ENSG00000137575	SDCBP	791.405	555.692	665.384	897.127	870.57	840.833	918.826	-0.529031	0.000427919	0.00371954	0.00524148	0.971885	1
ENSG00000273703	H2BC14	3722.97	2623.25	3141.93	4060.2	4317.44	4130.2	4064.78	-0.507293	8.53573e-06	0.000170597	0.0315844	0.7809	0.929772
ENSG00000132361	CLUH	813.072	690.783	619.863	838.475	847.371	900.522	981.42	-0.523682	0.000240499	0.00229215	-0.160734	0.256498	0.709016
ENSG00000099875	MKNK2	731.683	710.903	639.234	548.519	549.448	974.484	967.51	-0.524231	0.000258498	0.00259887	-0.822601	1.40666e-08	1.4829e-06
ENSG00000099194	SCD	3054.82	2409.6	2790.35	2788.03	2945.04	3883.66	3512.25	-0.507454	1.1044e-05	0.000271044	-0.367033	0.00146741	0.0223394
ENSG00000182154	MRPL41	225.808	185.87	160.777	251.129	233.21	267.302	256.56	-0.594362	0.00884366	0.0489926	-0.11014	0.622746	0.955216
ENSG00000138780	GSTCD	314.079	244.313	230.511	362.651	343.1	368.513	335.383	-0.565124	0.00417402	0.0262674	0.0078249	0.96785	1
ENSG00000092929	UNC13D	1458.44	1150.67	1302.68	1370.47	1431.01	1743.95	1751.87	-0.511002	2.98465e-05	0.000633647	-0.32012	0.00878218	0.086232
ENSG00000101849	TBL1X	310.312	221.319	255.693	290.781	380.951	328.288	384.84	-0.584009	0.00730639	0.057849	-0.0951678	0.65849	1
ENSG00000101082	SLA2	199.542	130.3	142.375	262.695	246.641	208.911	206.33	-0.606423	0.0112907	0.0588249	0.296474	0.2024	0.651437
ENSG00000004399	PLXND1	846.335	672.579	638.265	901.257	986.564	897.927	981.42	-0.521599	0.000225669	0.00215191	0.00314502	0.982075	1
ENSG00000100504	PYGL	1126.33	876.653	962.724	1135.86	1139.19	1448.1	1195.48	-0.520342	0.000193172	0.0029457	-0.213658	0.124325	0.44579
ENSG00000166272	WBP1L	581.678	465.632	538.506	491.52	537.238	761.68	695.495	-0.535387	0.00094335	0.0146083	-0.502265	0.0019451	0.0319114
ENSG00000179431	FJX1	75.064	49.8207	40.6785	95.8257	105.006	85.6404	73.4133	-0.80773	0.0343229	0.136963	0.339991	0.353156	1
ENSG00000110315	RNF141	304.059	201.199	265.379	341.172	316.238	378.894	321.473	-0.582132	0.00717969	0.0499414	-0.0857786	0.688587	1
ENSG00000155090	KLF10	666.648	465.632	507.513	769.91	849.813	737.026	669.993	-0.529681	0.00060453	0.0047564	0.203817	0.179954	0.621076
ENSG00000265735	RN7SL5P	132.175	105.39	79.4199	153.652	159.95	132.353	162.282	-0.678902	0.0233169	0.0704164	0.0828419	0.776934	1
ENSG00000185905	C16orf54	277.113	203.115	248.914	291.607	242.978	332.181	343.883	-0.581772	0.00727231	0.0504	-0.335377	0.119848	0.596271
ENSG00000150990	DHX37	297.107	272.098	183.053	319.694	322.343	347.752	337.701	-0.589772	0.00883243	0.0668007	-0.0938729	0.673477	1
ENSG00000130255	RPL36	5454.82	3645.53	4691.59	5880.06	6623.9	5558.84	6329	-0.512404	8.03464e-05	0.0014789	0.0720524	0.578444	0.864422
ENSG00000130734	ATG4D	159.67	116.887	123.004	176.782	169.718	198.53	173.101	-0.627157	0.0169767	0.0576656	-0.0955967	0.7114	1
ENSG00000204525	HLA-C	2024.01	1781.09	1629.08	1777.73	2113.54	2419.99	2422.64	-0.505933	3.84879e-05	0.000744823	-0.317296	0.00973444	0.0867824
ENSG00000153094	BCL2L11	165.209	105.39	141.406	164.391	195.359	190.745	193.966	-0.641177	0.0181556	0.0581498	-0.101224	0.704894	1
ENSG00000177600	RPLP2	8431.35	6651.06	7351.19	8475.62	8294.22	8966.29	10849.7	-0.501619	7.68385e-06	0.000196163	-0.241339	0.0312531	0.191707
ENSG00000158435	CNOT11	527.439	357.368	464.897	593.954	542.122	659.172	547.123	-0.549402	0.00289792	0.0352342	-0.0814574	0.656064	0.930095
ENSG00000198911	SREBF2	1998.89	1526.24	1683.31	2119.73	2125.75	2298.02	2240.27	-0.499458	9.01039e-06	0.000227041	-0.0958961	0.391647	0.785125
ENSG00000130826	DKC1	1406.47	1146.83	1169.02	1400.21	1434.67	1585.64	1702.42	-0.506912	2.14457e-05	0.000381841	-0.215519	0.0696618	0.333201
ENSG00000154719	MRPL39	280.103	215.57	212.109	316.39	302.807	286.766	346.975	-0.57278	0.00662956	0.0470906	-0.0379572	0.855163	1
ENSG00000180884	ZNF792	367.387	267.307	319.617	394.868	360.194	441.178	421.161	-0.554007	0.00361338	0.0293359	-0.188458	0.318065	0.861065
ENSG00000130158	DOCK6	25.7723	16.2875	11.6224	32.2173	19.5359	36.3323	38.6386	-1.42687	0.0270141	0.173538	-0.522493	0.399745	1
ENSG00000134508	CABLES1	130.986	86.2281	106.539	135.478	152.624	146.627	158.418	-0.664787	0.0227741	0.0707353	-0.0878447	0.759279	1
ENSG00000133256	PDE6B	106.192	80.4796	79.4199	111.521	107.448	128.461	129.826	-0.692139	0.0263633	0.0771039	-0.237541	0.43906	1
ENSG00000132478	UNK	222.614	150.42	193.707	238.738	231.989	275.087	245.741	-0.594905	0.0117473	0.0671541	-0.142099	0.542419	0.946268
ENSG00000197948	FCHSD1	184.332	137.007	127.847	223.043	213.674	208.911	195.511	-0.608386	0.0134623	0.0766231	0.114063	0.635418	0.980747
ENSG00000116586	LAMTOR2	334.614	265.391	248.914	354.39	384.614	367.216	387.159	-0.554147	0.00386482	0.0238752	-0.0330753	0.861159	1
ENSG00000227372	TP73-AS1	155.323	109.222	117.193	162.738	191.696	172.578	178.51	-0.634024	0.0180523	0.0603903	0.00861454	0.973844	1
ENSG00000008838	MED24	776.386	562.399	600.492	863.257	959.702	892.736	779.727	-0.521394	0.000498073	0.00416333	0.125627	0.395564	0.839451
ENSG00000164088	PPM1M	100.639	75.6891	82.3255	76.8258	108.669	125.865	134.462	-0.722219	0.0299243	0.146748	-0.500649	0.130191	0.865214
ENSG00000064313	TAF2	690.918	529.824	557.877	719.519	780.216	751.3	806.774	-0.520179	0.00046143	0.00393086	-0.0581973	0.692338	0.963338
ENSG00000163170	BOLA3	169.713	144.672	150.123	143.739	129.425	215.399	234.923	-0.613735	0.0148365	0.0508544	-0.72029	0.00452555	0.18198
ENSG00000215271	HOMEZ	189.114	155.211	129.784	223.869	185.591	243.945	196.284	-0.621148	0.0161968	0.0755459	-0.0943684	0.710975	0.981175
ENSG00000125686	MED1	1026.22	878.569	928.826	903.735	876.675	1221.02	1348.49	-0.509388	0.000109712	0.00127472	-0.530494	5.84533e-05	0.001883
ENSG00000172728	FUT10	173.169	96.7671	162.714	180.912	189.254	215.399	193.966	-0.65558	0.022065	0.094768	-0.143569	0.61176	0.936695
ENSG00000077943	ITGA8	39.1984	22.0361	31.9617	35.5216	32.9669	53.2009	59.5034	-1.06517	0.0368355	0.0989083	-0.719405	0.153444	1
ENSG00000168884	TNIP2	256.502	182.995	218.889	260.216	278.387	297.146	301.381	-0.575189	0.00795614	0.0451971	-0.154208	0.471745	0.914742
ENSG00000141524	TMC6	498.097	481.919	406.785	378.346	421.243	725.348	574.942	-0.544696	0.00293093	0.0355856	-0.699509	0.000145888	0.00407297
ENSG00000079785	DDX1	742.247	551.86	610.177	781.475	847.371	778.549	884.051	-0.519532	0.000568609	0.00454588	-0.0336006	0.821996	1
ENSG00000160752	FDPS	1025.33	640.962	1030.52	1019.39	1025.64	1243.08	1192.39	-0.54279	0.00281883	0.0168206	-0.251725	0.164969	0.596563
ENSG00000119965	C10orf88	98.1612	97.7252	65.8604	85.0866	68.3757	125.865	146.054	-0.736585	0.032267	0.154073	-0.822414	0.0174993	0.364029
ENSG00000189362	NEMP2	220.214	165.75	154.966	239.564	277.166	254.326	229.513	-0.589971	0.0111499	0.0568325	0.0948427	0.67716	0.996711
ENSG00000175115	PACS1	166.975	121.677	117.193	189.173	206.348	192.042	175.419	-0.618297	0.0166146	0.0544449	0.107131	0.670996	1
ENSG00000185950	IRS2	57.6228	51.7369	30.9931	56.1737	52.5028	73.9622	80.3683	-0.90141	0.0389132	0.149087	-0.506407	0.239972	1
ENSG00000188229	TUBB4B	3542.39	2709.48	3035.39	3581.9	3821.72	4265.15	3840.68	-0.49588	8.20848e-06	0.000195696	-0.130321	0.240005	0.614474
ENSG00000119231	SENP5	824.496	569.106	728.339	884.735	904.757	934.259	925.781	-0.519618	0.000719434	0.00549446	-0.0559347	0.713718	0.972179
ENSG00000161671	EMC10	612.914	539.405	447.463	617.91	641.023	798.013	633.673	-0.532369	0.00207873	0.0272879	-0.181776	0.290346	0.712601
ENSG00000157873	TNFRSF14	183.837	136.049	158.84	169.347	190.475	221.886	226.422	-0.605049	0.0146228	0.0699101	-0.32095	0.191947	0.6316
ENSG00000149357	LAMTOR1	1026.58	713.777	984.032	922.735	1089.13	1301.47	1148.34	-0.527635	0.00154029	0.0109939	-0.284429	0.0870764	0.43668
ENSG00000103942	HOMER2	330.842	248.145	307.026	294.086	316.238	438.583	380.977	-0.558675	0.00582584	0.0426	-0.423581	0.0362426	0.355389
ENSG00000077514	POLD3	683.741	541.321	576.279	726.953	660.558	800.608	796.728	-0.515192	0.000508026	0.00442099	-0.201192	0.171934	0.608456
ENSG00000116663	FBXO6	69.0814	26.8265	41.647	88.3909	130.646	67.4743	59.5034	-0.88693	0.039165	0.187953	0.78449	0.0537136	0.633546
ENSG00000174840	PDE12	445.115	298.924	367.075	471.694	560.437	507.354	465.209	-0.544354	0.00364938	0.0424286	0.0848986	0.645759	0.925434
ENSG00000100056	ESS2	145.343	116.887	120.098	137.13	131.867	179.066	187.011	-0.628711	0.019297	0.0595013	-0.444726	0.0964957	0.866917
ENSG00000145592	RPL37	10925.4	9428.57	5513.87	12938.1	13339.4	11269.5	13062.9	-0.703505	0.0283128	0.147174	0.110895	0.729521	0.908198
ENSG00000116157	GPX7	431.452	290.301	365.138	474.998	503.05	496.974	458.254	-0.541532	0.00339823	0.0207201	0.0350201	0.847786	0.987513
ENSG00000171223	JUNB	359.242	258.684	57.1436	253.608	236.873	643.601	705.541	-2.09481	0.00936384	0.0476248	-1.45972	0.0697554	0.458409
ENSG00000007520	TSR3	163.037	145.63	133.658	134.652	137.972	207.613	218.694	-0.611592	0.0165578	0.0549032	-0.647276	0.0115663	0.333536
ENSG00000006756	ARSD	233.382	172.456	184.022	248.651	264.956	254.326	275.88	-0.575315	0.00959258	0.050646	-0.0499365	0.819398	1
ENSG00000059378	PARP12	231.086	141.797	177.242	233.782	340.658	278.98	214.058	-0.621861	0.018397	0.0829405	0.220892	0.393453	0.845501
ENSG00000187800	PEAR1	229.532	156.169	188.864	261.042	251.525	281.575	238.014	-0.585915	0.011714	0.059087	-0.0139349	0.951435	1
ENSG00000167461	RAB8A	990.397	850.784	814.538	896.3	1014.65	1234	1132.11	-0.505134	0.000220889	0.00326431	-0.308715	0.0236286	0.194639
ENSG00000231500	RPS18	13640	9198.63	11656.3	15652.6	16046.3	14017.8	15268.4	-0.490014	2.57693e-05	0.000561331	0.11401	0.327038	0.724968
ENSG00000101158	NELFCD	974.764	672.579	808.727	1066.47	1191.69	1070.5	1038.61	-0.509306	0.000425893	0.00358731	0.0976375	0.495082	0.887358
ENSG00000099910	KLHL22	181.38	136.049	121.067	219.738	221	197.232	193.193	-0.601816	0.0154923	0.0748727	0.175445	0.469424	0.880018
ENSG00000131408	NR1H2	464.35	565.273	300.246	325.477	291.818	677.338	625.945	-0.589456	0.0128411	0.108248	-1.07549	6.94836e-06	0.000307918
ENSG00000149308	NPAT	690.612	569.106	605.335	662.519	628.813	896.629	781.272	-0.511835	0.000712116	0.00582419	-0.373881	0.0132787	0.136157
ENSG00000013364	MVP	146.185	89.1024	134.626	155.304	146.519	166.09	185.465	-0.655302	0.0250226	0.0745021	-0.221677	0.443122	1
ENSG00000114127	XRN1	620.204	417.727	503.639	724.475	754.575	678.635	642.173	-0.518391	0.00125146	0.0126269	0.163898	0.300568	0.760736
ENSG00000140968	IRF8	945.172	709.945	840.689	883.909	1026.86	1009.52	1200.11	-0.513626	0.000882002	0.00694646	-0.214215	0.16383	0.596563
ENSG00000122359	ANXA11	1142.58	835.455	920.109	1231.69	1382.17	1293.69	1192.39	-0.500527	0.000193407	0.00291269	0.0722849	0.586927	0.86105
ENSG00000084731	KIF3C	128.072	126.468	73.6087	133.826	108.669	175.174	150.691	-0.699791	0.0317075	0.0863113	-0.418057	0.196602	0.829404
ENSG00000101558	VAPA	1376.27	1016.53	1283.31	1321.73	1380.95	1588.24	1666.87	-0.501877	0.000263377	0.00315296	-0.269447	0.0495919	0.270648
ENSG00000153071	DAB2	404.789	285.511	363.201	374.216	459.094	460.642	486.074	-0.546682	0.00536836	0.0422761	-0.189055	0.33224	0.773365
ENSG00000029725	RABEP1	802.437	569.106	711.874	862.431	846.15	907.01	918.053	-0.511046	0.000760817	0.00588953	-0.0950879	0.528126	0.913036
ENSG00000126432	PRDX5	789.662	671.621	661.51	763.301	749.691	986.162	905.689	-0.503126	0.0003256	0.00294429	-0.320192	0.0218283	0.181734
ENSG00000153201	RANBP2	3204.68	2746.85	2518.19	3612.46	2948.7	3718.87	3683.03	-0.491362	4.36293e-05	0.000695606	-0.172606	0.150249	0.51211
ENSG00000226479	TMEM185B	292.76	179.163	217.921	379.998	389.497	325.693	264.288	-0.565271	0.00919797	0.0603533	0.388927	0.0661573	0.42415
ENSG00000146376	ARHGAP18	1134.44	985.875	1095.41	881.431	912.083	1451.99	1479.86	-0.494702	0.000104798	0.00175742	-0.710009	3.19387e-08	2.30957e-06
ENSG00000162722	TRIM58	290.493	237.606	225.669	289.129	306.47	371.108	312.973	-0.557524	0.0069723	0.0559269	-0.196461	0.33732	0.86714
ENSG00000185787	MORF4L1	1383.66	1015.58	1235.85	1369.65	1482.29	1435.13	1763.47	-0.509057	0.00048026	0.00627838	-0.168669	0.245708	0.644796
ENSG00000187446	CHP1	1288.93	934.138	1045.05	1460.52	1496.94	1494.81	1302.12	-0.496713	0.000161901	0.00211698	0.0824944	0.527477	0.859878
ENSG00000087245	MMP2	111.076	78.5634	83.2941	116.478	128.205	140.139	119.78	-0.678244	0.0292027	0.0813044	-0.0844909	0.781741	1
ENSG00000131236	CAP1	4217.4	2917.39	3948.72	4227.07	4527.45	4847.77	4836.01	-0.496105	0.000172231	0.00263025	-0.145797	0.26892	0.664121
ENSG00000247077	PGAM5	941.18	623.717	798.073	1099.52	1103.78	1028.98	993.012	-0.507559	0.000682905	0.00526567	0.124468	0.400159	0.85394
ENSG00000112531	QKI	824.272	618.926	696.377	872.344	896.211	925.176	936.6	-0.50162	0.000362071	0.0033977	-0.0748392	0.591615	0.925434
ENSG00000179335	CLK3	711.385	502.039	586.933	858.301	765.564	817.477	737.997	-0.512326	0.00107946	0.00782329	0.0659657	0.670419	0.957179
ENSG00000133731	IMPA1	168.581	127.426	149.154	159.434	155.066	210.208	210.194	-0.604201	0.0176409	0.0594168	-0.417913	0.0993171	0.869043
ENSG00000197958	RPL12	15588.2	11379.2	12656.8	17737.7	18402.8	16448.1	16904.4	-0.472676	5.88801e-07	1.61349e-05	0.11568	0.220917	0.612442
ENSG00000132394	EEFSEC	87.8273	76.6472	50.3639	90.8692	95.2376	110.294	103.551	-0.749345	0.0367246	0.169944	-0.199739	0.571019	1
ENSG00000119280	C1orf198	126.523	85.27	85.2311	151.999	168.497	137.544	130.598	-0.651364	0.0263304	0.0752705	0.256765	0.3665	1
ENSG00000144048	DUSP11	258.995	177.247	218.889	270.129	296.702	324.395	266.606	-0.572066	0.0114796	0.0595696	-0.0569474	0.798773	1
ENSG00000168763	CNNM3	163.424	102.516	124.941	205.695	195.359	195.935	156.1	-0.623152	0.0219453	0.0654867	0.196322	0.459432	1
ENSG00000130939	UBE4B	787.716	570.064	626.643	945.039	887.664	886.248	810.638	-0.50187	0.000540142	0.00444617	0.114083	0.425802	0.857897
ENSG00000143761	ARF1	3095.6	2466.12	2643.13	3127.55	3216.1	3694.22	3426.47	-0.478165	5.69295e-06	0.000145487	-0.166182	0.113868	0.42778
ENSG00000107719	PALD1	198.633	154.253	150.123	202.39	229.547	216.696	238.787	-0.584529	0.0146919	0.0817388	-0.0826737	0.726156	1
ENSG00000103653	CSK	421.478	321.918	343.83	408.085	493.282	438.583	523.167	-0.534844	0.00458671	0.0504	-0.101219	0.588186	0.915858
ENSG00000224032	EPB41L4A-AS1	248.851	214.612	192.739	248.651	233.21	256.921	346.975	-0.575341	0.0129565	0.0636741	-0.331612	0.150028	0.614474
ENSG00000132740	IGHMBP2	121.898	88.1443	86.1997	146.217	136.751	138.841	135.235	-0.651712	0.0271998	0.0771039	0.0486584	0.865909	1
ENSG00000177189	RPS6KA3	1332.66	966.713	1149.65	1393.6	1510.37	1481.84	1493.77	-0.491792	0.000189779	0.00241621	-0.0362367	0.78199	0.94382
ENSG00000169508	GPR183	558.085	461.8	494.922	487.389	538.459	616.351	749.589	-0.517786	0.00210816	0.0276324	-0.419098	0.012783	0.124195
ENSG00000105397	TYK2	815.803	686.951	677.975	850.866	752.133	952.425	974.465	-0.497922	0.000421946	0.00356578	-0.263707	0.060875	0.358493
ENSG00000168071	CCDC88B	121.281	114.971	74.5772	135.478	95.2376	154.412	153.009	-0.697108	0.0332958	0.0896796	-0.405654	0.212374	1
ENSG00000173442	EHBP1L1	263.51	202.157	217.921	292.434	249.083	272.492	346.975	-0.566611	0.0116112	0.0684122	-0.196718	0.376764	0.866363
ENSG00000163660	CCNL1	2224.54	1641.21	2122.06	2090.82	2202.68	2543.26	2747.2	-0.49212	0.000216848	0.00324046	-0.302301	0.0229445	0.157836
ENSG00000160888	IER2	188.599	125.51	161.745	208.173	202.685	202.423	231.059	-0.597701	0.0181486	0.0820943	-0.0805692	0.746602	0.978893
ENSG00000090382	LYZ	5202.34	3897.51	5071.25	4699.59	4967.01	5801.49	6777.21	-0.488598	0.000185271	0.00295001	-0.380671	0.00358177	0.0414407
ENSG00000115738	ID2	1521.73	963.839	1338.52	1641.43	1918.18	1684.26	1584.18	-0.504967	0.00115691	0.012533	0.122645	0.427384	0.799575
ENSG00000163935	SFMBT1	264.576	195.45	203.392	300.694	304.028	268.599	315.291	-0.554746	0.00946649	0.0502764	0.0454934	0.828654	1
ENSG00000184967	NOC4L	134.72	110.18	100.728	123.913	145.298	142.734	185.465	-0.645376	0.0274656	0.0813228	-0.297435	0.30493	1
ENSG00000089486	CDIP1	513.926	344.913	493.953	539.432	481.072	674.743	549.441	-0.542076	0.00640699	0.0459288	-0.257463	0.193605	0.614035
ENSG00000131116	ZNF428	90.9058	68.0244	83.2941	79.304	67.1547	119.378	128.28	-0.712997	0.0355854	0.167282	-0.754452	0.0268859	0.451765
ENSG00000174775	HRAS	95.4081	54.6112	73.6087	112.347	120.879	108.997	102.006	-0.716707	0.035663	0.167512	0.144988	0.661771	1
ENSG00000173457	PPP1R14B	884.551	749.227	677.975	877.301	989.006	1035.47	978.329	-0.495556	0.000482444	0.00407413	-0.11052	0.433262	0.861065
ENSG00000175220	ARHGAP1	510.976	394.733	460.054	472.52	518.923	581.317	638.31	-0.515026	0.00242761	0.0263104	-0.302898	0.0734994	0.378469
ENSG00000123992	DNPEP	349.882	223.235	277.97	382.477	483.514	350.347	381.749	-0.548947	0.00861729	0.046341	0.23631	0.249582	0.821536
ENSG00000177030	DEAF1	458.801	337.248	374.823	499.78	518.923	543.687	478.346	-0.518085	0.00292548	0.030544	-0.00210858	0.990219	1
ENSG00000160796	NBEAL2	772.595	610.304	608.24	778.171	918.188	862.892	857.777	-0.497682	0.000752728	0.00571521	-0.0230991	0.874597	1
ENSG00000100813	ACIN1	1548.45	1258.93	1188.39	1663.73	1765.56	1629.76	1784.33	-0.481725	6.50828e-05	0.00123756	0.00423932	0.97177	0.979296
ENSG00000110218	PANX1	316.099	249.104	273.127	292.434	312.575	442.475	326.883	-0.552066	0.00967962	0.0505396	-0.341161	0.108572	0.54266
ENSG00000182973	CNOT10	526.84	389.943	461.023	509.693	587.299	567.043	646.037	-0.514428	0.00317993	0.0196273	-0.150488	0.38488	0.807722
ENSG00000111206	FOXM1	654.658	462.758	478.457	734.388	909.641	713.67	629.036	-0.509811	0.00207899	0.0129948	0.291916	0.0733928	0.38773
ENSG00000106868	SUSD1	657.572	605.513	673.132	422.955	439.558	882.356	921.917	-0.497735	0.000836209	0.00952558	-1.06676	2.20376e-12	4.93073e-10
ENSG00000048140	TSPAN17	158.249	123.594	130.752	153.652	156.287	188.149	197.057	-0.60034	0.0206605	0.0668754	-0.31558	0.22014	1
ENSG00000165689	ENTR1	345.621	279.762	261.505	345.303	405.37	381.489	400.296	-0.531708	0.00596827	0.0433902	-0.063375	0.740172	1
ENSG00000131653	TRAF7	759.576	639.046	628.58	742.649	764.343	909.605	873.232	-0.491099	0.00045814	0.00379041	-0.242142	0.0826536	0.422025
ENSG00000149636	DSN1	422.265	307.547	391.288	424.607	407.812	493.081	509.257	-0.521255	0.00480549	0.027369	-0.267906	0.145329	0.551027
ENSG00000136153	LMO7	120.747	77.6053	83.2941	161.086	147.74	138.841	115.916	-0.656701	0.0306879	0.0884729	0.285951	0.331549	0.93163
ENSG00000114779	ABHD14B	566.51	405.272	474.582	660.867	609.277	625.434	623.627	-0.50554	0.00190405	0.0176393	0.0256808	0.873219	0.995186
ENSG00000085265	FCN1	43.5115	30.6589	34.8673	35.5216	31.7459	68.7718	59.5034	-0.965042	0.042649	0.126578	-0.923014	0.052871	1
ENSG00000111737	RAB35	607.621	463.716	517.198	659.215	619.045	686.421	700.131	-0.499852	0.00125061	0.015625	-0.116573	0.448	0.829404
ENSG00000073111	MCM2	2470.62	1793.55	2196.64	2582.34	2693.52	2762.55	2795.12	-0.478191	8.20719e-05	0.00119823	-0.075512	0.532623	0.857661
ENSG00000164741	DLC1	1132.19	764.556	888.147	1337.43	1487.17	1157.44	1158.39	-0.486791	0.000350717	0.00393026	0.28526	0.0339001	0.216999
ENSG00000148303	RPL7A	16996.3	10970.1	14776	19921	20683.7	17962.4	17664.8	-0.468613	0.000161421	0.00263873	0.188654	0.128484	0.4532
ENSG00000197496	SLC2A10	116.132	82.3958	93.948	114	128.205	145.329	132.917	-0.655235	0.0309697	0.088033	-0.200453	0.503114	1
ENSG00000181788	SIAH2	455.533	328.625	382.572	468.389	532.354	543.687	477.573	-0.518994	0.00407484	0.0321599	-0.0285151	0.873254	0.980076
ENSG00000196756	SNHG17	441.611	308.505	404.848	406.433	500.608	477.51	551.759	-0.531932	0.00730929	0.0719629	-0.188712	0.338398	0.777009
ENSG00000144233	AMMECR1L	272.928	182.037	233.417	304.825	306.47	321.8	289.017	-0.553254	0.0113583	0.070762	0.00400203	0.985177	1
ENSG00000114902	SPCS1	352.223	312.337	277.97	348.607	326.006	404.846	443.571	-0.525634	0.0055436	0.0328028	-0.331505	0.0791426	0.531299
ENSG00000139597	N4BP2L1	105.817	76.6472	65.8604	131.347	128.205	136.246	96.5965	-0.69718	0.0361368	0.0970515	0.168191	0.603368	1
ENSG00000211450	SELENOH	180.515	168.624	47.4582	82.6083	108.669	321.8	353.93	-1.64493	0.0200327	0.0884729	-1.82266	0.0101034	0.117255
ENSG00000131981	LGALS3	46.512	36.4074	26.1505	40.4781	53.7238	63.5815	58.7307	-0.964563	0.0431933	0.18704	-0.382322	0.413009	1
ENSG00000254087	LYN	1171.42	790.425	975.315	1310.99	1473.74	1254.76	1223.3	-0.488624	0.000590888	0.00596429	0.167473	0.234609	0.628097
ENSG00000221869	CEBPD	17.0113	10.539	4.84268	15.6956	9.76796	23.3565	37.8658	-2.00239	0.0142453	0.198068	-1.2602	0.109254	1
ENSG00000168813	ZNF507	218.841	151.378	161.745	251.129	285.713	233.565	229.513	-0.564006	0.0146368	0.0793644	0.210984	0.34982	0.815083
ENSG00000081189	MEF2C	2182.06	1768.63	2082.35	1890.9	1989	2673.02	2688.47	-0.477515	5.35291e-05	0.000828038	-0.46722	7.85593e-05	0.00205023
ENSG00000162434	JAK1	2771.17	1899.89	2457.17	3035.03	3163.6	3042.83	3028.49	-0.478671	0.000184779	0.00294727	0.0297321	0.815703	0.931496
ENSG00000173960	UBXN2A	233.068	134.133	221.795	248.651	257.63	263.409	272.788	-0.592298	0.0212562	0.104198	-0.0842621	0.740396	0.990413
ENSG00000102931	ARL2BP	35.6783	33.5332	19.3707	22.3043	9.76796	40.225	88.8688	-1.29953	0.0329526	0.105835	-1.99069	0.00159624	0.253672
ENSG00000087077	TRIP6	299.884	241.439	238.26	299.868	327.227	326.991	365.521	-0.532903	0.00805305	0.0424855	-0.148424	0.456009	0.959941
ENSG00000160299	PCNT	518.761	431.141	409.691	521.259	561.658	560.555	628.264	-0.502438	0.0022926	0.0152732	-0.138959	0.395281	0.8166
ENSG00000104976	SNAPC2	139.661	95.809	104.602	161.912	168.497	151.817	155.327	-0.616828	0.026524	0.0756271	0.103576	0.702839	1
ENSG00000205356	TECPR1	133.65	114.013	107.507	119.782	120.879	167.388	172.328	-0.617738	0.0266504	0.0786699	-0.498508	0.0731507	0.555509
ENSG00000176974	SHMT1	324.927	188.744	295.403	367.607	385.835	346.454	365.521	-0.557827	0.0139841	0.0964595	0.0797327	0.721921	1
ENSG00000129951	PLPPR3	64.5315	48.8626	38.7414	77.6518	68.3757	73.9622	79.5955	-0.811908	0.0441673	0.192876	-0.0716635	0.855252	1
ENSG00000130038	CRACR2A	224.704	159.043	172.399	242.869	285.713	251.731	236.468	-0.55682	0.0157303	0.0756271	0.113025	0.617159	0.94266
ENSG00000160050	CCDC28B	280.358	196.409	226.637	333.738	311.354	301.039	312.973	-0.538748	0.00977669	0.0508322	0.0715808	0.726949	1
ENSG00000064545	TMEM161A	192.468	167.666	148.186	199.912	166.055	250.433	222.558	-0.579146	0.0190612	0.0850996	-0.361947	0.140962	0.560217
ENSG00000152700	SAR1B	365.187	273.056	362.232	320.52	319.901	442.475	472.936	-0.52867	0.00762004	0.0422248	-0.516842	0.00921957	0.138774
ENSG00000198478	SH3BGRL2	173.294	132.216	178.211	129.695	125.763	266.004	207.876	-0.60465	0.0246177	0.115262	-0.884704	0.00116246	0.0224648
ENSG00000109171	SLAIN2	389.545	285.511	369.012	351.912	388.276	490.486	452.072	-0.524445	0.00687404	0.0567639	-0.34891	0.0713963	0.507588
ENSG00000102030	NAA10	149.881	109.222	110.413	161.086	183.149	177.769	157.645	-0.606882	0.0257506	0.0774789	0.038293	0.885807	1
ENSG00000196367	TRRAP	1025.59	876.653	725.433	992.126	1300.36	1095.16	1163.79	-0.496467	0.00193305	0.0187266	0.0176668	0.911595	1
ENSG00000214357	NEURL1B	77.094	41.1979	56.1751	80.9562	115.995	73.9622	94.2782	-0.796761	0.04416	0.190863	0.212351	0.579612	1
ENSG00000011243	AKAP8L	501.644	366.949	421.313	538.606	567.763	537.199	578.033	-0.502556	0.00281735	0.017893	-0.0143953	0.93105	1
ENSG00000138614	INTS14	719.683	514.495	609.209	800.475	815.625	803.203	775.09	-0.48941	0.00119154	0.00820855	0.0346371	0.81671	1
ENSG00000105171	POP4	391.708	344.913	381.603	290.781	297.923	524.223	510.802	-0.510028	0.0040806	0.0379722	-0.814131	6.0419e-06	0.000394138
ENSG00000140848	CPNE2	225.335	166.708	141.406	304.825	284.492	233.565	221.013	-0.559056	0.0155736	0.0735312	0.377773	0.092775	0.454694
ENSG00000121060	TRIM25	600.864	448.386	464.897	612.954	787.542	638.41	652.992	-0.500315	0.00311847	0.0321131	0.112705	0.500407	0.859878
ENSG00000126705	AHDC1	28.313	22.9942	10.6539	23.1303	28.0829	36.3323	48.6846	-1.34386	0.0322424	0.104305	-0.744396	0.22458	1
ENSG00000010610	CD4	252.967	199.283	208.235	247.825	269.84	299.741	292.881	-0.539586	0.0112718	0.0573637	-0.196561	0.351501	0.811328
ENSG00000126351	THRA	361.093	288.385	262.473	421.303	406.591	394.465	393.341	-0.515998	0.00544955	0.03237	0.0724555	0.691718	1
ENSG00000286646	NA	208.555	165.75	185.959	141.26	227.105	256.921	274.334	-0.596521	0.0239261	0.11576	-0.54027	0.0409491	0.293668
ENSG00000101182	PSMA7	1146.72	986.833	1143.84	892.17	894.99	1481.84	1480.63	-0.475541	0.000265577	0.00372978	-0.729178	2.82512e-08	2.15995e-06
ENSG00000164951	PDP1	258.128	220.361	197.581	265.999	258.851	294.551	311.427	-0.537525	0.0112866	0.0574235	-0.208325	0.321955	0.791371
ENSG00000181991	MRPS11	496.049	459.883	411.628	386.607	481.072	611.161	625.945	-0.505819	0.00388965	0.032769	-0.516973	0.00324501	0.0474072
ENSG00000063177	RPL18	9073.87	7529.63	7807.37	9115.83	8997.51	10313.2	10679.7	-0.45305	5.52775e-07	1.84772e-05	-0.212956	0.0184998	0.138739
ENSG00000164347	GFM2	424.041	333.415	358.358	483.259	382.172	480.105	506.938	-0.51414	0.00568155	0.0593966	-0.186347	0.312934	0.757745
ENSG00000128294	TPST2	1130.13	925.515	923.983	1121.82	1219.77	1439.02	1150.66	-0.482276	0.000751146	0.00873467	-0.142959	0.315692	0.722821
ENSG00000101346	POFUT1	724.142	483.836	612.115	838.475	866.907	803.203	740.315	-0.492504	0.00201312	0.0128498	0.145068	0.357413	0.801807
ENSG00000143537	ADAM15	563.785	373.655	490.079	642.693	653.232	591.697	631.355	-0.503392	0.0037707	0.0224481	0.0818371	0.633823	0.920973
ENSG00000106049	HIBADH	334.335	240.481	281.844	362.651	371.183	382.787	367.067	-0.520586	0.00738282	0.0396098	-0.0304678	0.873819	1
ENSG00000130159	ECSIT	281.586	216.528	233.417	276.738	312.575	325.693	324.564	-0.531218	0.00994321	0.0498852	-0.144799	0.477793	0.971558
ENSG00000105705	SUGP1	342.128	297.008	261.505	336.216	357.752	410.036	390.25	-0.517461	0.00675674	0.0369206	-0.205738	0.277961	0.821473
ENSG00000005381	MPO	17165.5	16966.8	15128.5	13477.5	13315	22232.8	21872.5	-0.458549	1.17031e-06	3.6792e-05	-0.71906	2.64216e-14	7.27056e-12
ENSG00000071889	FAM3A	177.016	160.959	114.287	201.564	168.497	208.911	207.876	-0.598188	0.0256291	0.118356	-0.167387	0.527731	0.905042
ENSG00000144827	ABHD10	471.168	357.368	424.219	477.476	461.536	563.15	543.259	-0.500638	0.00363822	0.0295064	-0.235064	0.169884	0.56175
ENSG00000276168	RN7SL1	476513	364856	410077	498812	510725	450575	624030	-0.471677	0.000299145	0.00413493	-0.0901268	0.489595	0.8166
ENSG00000104973	MED25	121.34	112.097	91.0424	111.521	97.6796	159.603	156.1	-0.635278	0.0329277	0.0929842	-0.588988	0.0482357	0.67397
ENSG00000113161	HMGCR	1241.19	995.456	1077.01	1238.3	1272.28	1446.8	1417.26	-0.466376	0.000156521	0.0020659	-0.190089	0.121838	0.465656
ENSG00000132670	PTPRA	1026.39	749.227	852.311	1118.52	1212.45	1147.06	1078.79	-0.473785	0.000529148	0.00456984	0.0666295	0.622809	0.93662
ENSG00000105447	GRWD1	459.33	391.859	365.138	451.042	481.072	511.247	555.623	-0.497138	0.00349133	0.0211412	-0.198389	0.240722	0.688141
ENSG00000149115	TNKS1BP1	100.373	78.5634	65.8604	114.826	112.332	119.378	111.279	-0.672895	0.0386529	0.186463	-0.0191219	0.952097	1
ENSG00000185222	TCEAL9	209.634	178.205	180.148	161.086	208.79	273.79	255.787	-0.56165	0.0188294	0.0843157	-0.523023	0.0289274	0.252238
ENSG00000131378	RFTN1	540.732	384.194	467.803	563.389	627.592	591.697	609.717	-0.496631	0.00345921	0.0299737	-0.0151785	0.928086	1
ENSG00000177666	PNPLA2	118.231	82.3958	94.9165	126.391	130.646	129.758	145.281	-0.637166	0.0344054	0.0976524	-0.102215	0.729918	1
ENSG00000114529	C3orf52	44.9543	37.3655	30.9931	40.4781	29.3039	63.5815	68.0039	-0.946512	0.0462488	0.115972	-0.905782	0.0568492	0.997264
ENSG00000197579	TOPORS	824.174	612.22	758.363	827.736	825.393	1001.73	919.599	-0.485867	0.0013342	0.0140462	-0.215309	0.153452	0.574832
ENSG00000132128	LRRC41	715.96	511.62	608.24	780.649	826.614	821.369	747.27	-0.48427	0.00173482	0.0112057	0.036213	0.812998	0.997264
ENSG00000144959	NCEH1	120.022	102.516	118.161	85.0866	69.5967	189.447	155.327	-0.638684	0.0345098	0.0940509	-1.14383	0.000218631	0.0096657
ENSG00000130270	ATP8B3	71.4627	46.9464	42.6156	85.0866	101.343	73.9622	78.8227	-0.772748	0.0457841	0.167592	0.280728	0.450947	1
ENSG00000172936	MYD88	350.534	271.14	292.498	310.607	417.58	412.631	398.75	-0.524849	0.0102357	0.0748709	-0.161061	0.427175	0.968198
ENSG00000058600	POLR3E	573.179	443.596	492.985	640.215	544.564	678.635	639.082	-0.491275	0.00279594	0.0342341	-0.149066	0.361205	0.792852
ENSG00000149091	DGKZ	767.393	714.735	597.586	756.692	697.188	935.556	902.598	-0.485353	0.00125209	0.00922915	-0.3362	0.0251787	0.209989
ENSG00000167716	WDR81	288.694	222.277	236.323	319.694	291.818	352.942	309.109	-0.525937	0.0107504	0.077479	-0.108636	0.594289	0.979296
ENSG00000089737	DDX24	2391.44	1772.47	2090.1	2540.21	2634.91	2593.87	2717.07	-0.459955	9.03181e-05	0.00155353	-0.038183	0.744195	0.93163
ENSG00000075340	ADD2	187.71	144.672	127.847	222.216	228.326	182.959	220.24	-0.57094	0.022641	0.0964626	0.153661	0.530734	0.915608
ENSG00000011485	PPP5C	931.211	788.508	783.545	900.431	942.608	1064.02	1108.15	-0.467343	0.000398656	0.0033998	-0.238754	0.0694478	0.384029
ENSG00000076984	MAP2K7	145.525	156.169	85.2311	112.347	137.972	199.828	181.601	-0.657602	0.0382096	0.103367	-0.610318	0.0546272	0.713609
ENSG00000150867	PIP4K2A	1545.75	1273.3	1430.53	1361.39	1487.17	1898.36	1823.74	-0.460591	0.000180605	0.00278303	-0.386522	0.00167758	0.0230302
ENSG00000129993	CBFA2T3	38.188	22.0361	29.0561	33.0433	40.2928	50.6057	54.094	-1.0374	0.0444339	0.190424	-0.521745	0.302515	1
ENSG00000213619	NDUFS3	591.904	525.034	554.971	524.563	435.895	755.193	755.771	-0.484478	0.00249326	0.0163119	-0.649458	5.6427e-05	0.00176507
ENSG00000182117	NOP10	1618.99	1429.47	1092.51	1671.99	2015.86	1716.7	1787.42	-0.474839	0.00133652	0.0117125	0.0719255	0.625292	0.869043
ENSG00000101940	WDR13	390.987	333.415	307.026	405.607	389.497	493.081	417.297	-0.503033	0.0066314	0.0470906	-0.19013	0.301519	0.842538
ENSG00000254986	DPP3	758.742	584.435	661.51	802.953	775.332	839.535	888.688	-0.473365	0.00114482	0.00821336	-0.13155	0.363052	0.816908
ENSG00000187231	SESTD1	201.025	161.917	145.28	203.217	242.978	230.97	221.786	-0.558225	0.0209049	0.0912217	-0.0240022	0.91967	1
ENSG00000148773	MKI67	5209.63	4137.99	3792.79	5690.89	6744.78	4986.61	5904.75	-0.458466	0.000161586	0.00211484	0.18992	0.117086	0.4532
ENSG00000105887	MTPN	2297.35	1688.16	2150.15	2316.34	2346.75	2640.58	2642.11	-0.460868	0.00030618	0.00435528	-0.180092	0.15749	0.521794
ENSG00000108262	GIT1	455.352	407.188	387.414	409.737	411.475	576.126	540.168	-0.488723	0.00356063	0.029059	-0.441341	0.00854913	0.0935424
ENSG00000145014	TMEM44	95.8994	84.312	51.3324	115.652	100.122	121.973	102.006	-0.717998	0.0450711	0.1661	-0.0455456	0.896833	1
ENSG00000146918	NCAPG2	713.633	480.003	621.8	785.605	853.476	764.276	776.636	-0.484369	0.00289392	0.0174857	0.0876272	0.586226	0.914742
ENSG00000126456	IRF3	330.796	247.187	280.875	367.607	336.995	375.001	377.113	-0.510499	0.00857794	0.0652791	-0.0923371	0.630859	0.991089
ENSG00000130816	DNMT1	3218.66	2838.82	2527.88	3286.99	3334.54	3739.63	3584.12	-0.448113	2.6913e-05	0.000581584	-0.145128	0.172956	0.553409
ENSG00000100304	TTLL12	919.551	807.67	683.786	983.865	974.354	1069.21	998.421	-0.469852	0.000924626	0.00720662	-0.0769689	0.584934	0.920973
ENSG00000082074	FYB1	533.166	486.71	469.74	416.346	485.956	694.206	646.037	-0.485114	0.0031249	0.03215	-0.57285	0.000514307	0.010999
ENSG00000011132	APBA3	119.121	100.599	95.885	122.26	90.3536	155.71	149.918	-0.636229	0.0368222	0.0962437	-0.513772	0.0912533	0.857661
ENSG00000084090	STARD7	2532.32	1882.65	2293.49	2596.38	2693.52	2927.34	2800.53	-0.455458	0.000162996	0.00256565	-0.114622	0.341393	0.710717
ENSG00000185043	CIB1	238.458	217.487	186.927	209.825	230.768	275.087	310.654	-0.537648	0.0163425	0.0759152	-0.416651	0.062386	0.376465
ENSG00000149930	TAOK2	500.398	449.344	381.603	485.737	520.144	585.209	580.352	-0.487887	0.00382747	0.0227501	-0.213782	0.20264	0.636141
ENSG00000100503	NIN	1829.94	1471.63	1597.12	1878.51	1830.27	2156.58	2045.53	-0.45273	7.46863e-05	0.00131354	-0.17908	0.11604	0.432358
ENSG00000131149	GSE1	686.421	571.022	562.719	686.475	724.05	711.075	863.186	-0.477593	0.00221739	0.0142183	-0.163383	0.292638	0.750865
ENSG00000182628	SKA2	427.337	323.835	350.61	436.998	503.05	458.046	491.483	-0.495431	0.00562602	0.0414899	-0.019176	0.91369	1
ENSG00000196233	LCOR	845.374	705.155	732.213	793.866	848.592	896.629	1095.79	-0.474706	0.00144726	0.010429	-0.283339	0.0567188	0.347037
ENSG00000198088	NUP62CL	99.9243	63.234	84.2626	123.913	91.5746	116.782	119.78	-0.682544	0.0450239	0.194477	-0.12812	0.702008	1
ENSG00000180182	MED14	655.704	540.363	511.387	709.606	709.398	777.251	686.221	-0.473616	0.00186093	0.012317	-0.0415588	0.782935	0.990626
ENSG00000148334	PTGES2	316.738	292.218	207.267	323.825	356.531	362.025	358.566	-0.528289	0.0144841	0.0662857	-0.0844891	0.692967	1
ENSG00000124217	MOCS3	100.112	87.1862	68.766	94.9996	100.122	137.544	112.052	-0.672118	0.0421818	0.186527	-0.350515	0.284886	1
ENSG00000100350	FOXRED2	294.478	212.696	214.046	348.607	382.172	297.146	312.2	-0.515497	0.0110062	0.0539149	0.258651	0.192059	0.700342
ENSG00000105248	YJU2	298.694	259.642	261.505	251.955	275.945	377.596	365.521	-0.511	0.00971355	0.0627292	-0.494952	0.0124414	0.169448
ENSG00000161980	POLR3K	122.521	75.6891	109.445	118.13	142.856	137.544	151.463	-0.645601	0.0393643	0.104323	-0.154378	0.617367	1
ENSG00000137265	IRF4	131.981	106.348	133.658	81.7823	102.564	167.388	200.148	-0.619477	0.0357713	0.0986193	-1.00757	0.000795005	0.0535467
ENSG00000188566	NDOR1	124.016	137.007	67.7975	121.434	83.0277	168.686	166.146	-0.708496	0.0457629	0.119091	-0.703024	0.047914	0.679293
ENSG00000137310	TCF19	653.388	423.476	620.831	700.519	702.072	765.573	707.859	-0.495525	0.0065954	0.0334869	-0.0698367	0.70007	0.976604
ENSG00000163811	WDR43	1955.24	1621.09	1678.47	1857.04	2069.59	2187.72	2317.54	-0.450113	9.7147e-05	0.00164454	-0.200313	0.082057	0.364703
ENSG00000157191	NECAP2	841.545	607.429	744.804	897.953	925.514	952.425	921.144	-0.469901	0.00152215	0.0100214	-0.0389093	0.791435	0.991379
ENSG00000111678	C12orf57	492.287	287.427	416.47	629.476	622.708	485.296	512.348	-0.504542	0.00899317	0.0837279	0.326825	0.0856217	0.413448
ENSG00000100427	MLC1	2802.26	2392.35	2299.3	2885.51	2857.13	3267.31	3111.95	-0.442712	1.82697e-05	0.000402534	-0.151012	0.142757	0.506378
ENSG00000184436	THAP7	207.974	190.66	153.029	199.086	202.685	254.326	248.06	-0.546803	0.0209899	0.103154	-0.322171	0.17167	0.62279
ENSG00000196976	LAGE3	169.239	119.761	122.035	232.956	179.486	180.364	180.829	-0.579072	0.0290164	0.0809029	0.196917	0.447382	1
ENSG00000122026	RPL21	7189.77	6380.88	4958.9	7688.36	8584.82	7134.1	8391.53	-0.453722	0.000506136	0.00526019	0.0671233	0.606446	0.866917
ENSG00000183597	TANGO2	266.021	175.331	232.449	261.868	333.332	301.039	292.108	-0.540034	0.0198097	0.106204	0.00116068	0.995954	1
ENSG00000069535	MAOB	30.1816	24.9104	15.4966	23.9564	24.4199	46.7129	45.5935	-1.19066	0.0401005	0.115285	-0.93213	0.104929	1
ENSG00000101608	MYL12A	2939.42	2161.45	2889.14	2652.55	2990.22	3442.48	3500.66	-0.459286	0.000745672	0.00859625	-0.299964	0.0275524	0.177027
ENSG00000099783	HNRNPM	586.577	518.327	500.733	521.259	564.1	638.41	776.636	-0.477674	0.00362877	0.0217867	-0.388335	0.0180153	0.150222
ENSG00000275023	MLLT6	660.72	571.98	531.726	685.649	650.79	730.539	793.637	-0.467552	0.0018664	0.0119352	-0.190534	0.202588	0.636141
ENSG00000064201	TSPAN32	425.968	391.859	344.799	402.303	382.172	546.282	488.392	-0.487272	0.00617221	0.0332279	-0.395426	0.026203	0.197671
ENSG00000227077	AC107983.1	22.8178	10.539	10.6539	23.9564	31.7459	33.7371	26.2742	-1.49366	0.0292125	0.197755	-0.106702	0.868091	1
ENSG00000123064	DDX54	1112.27	1032.82	828.098	1119.34	1133.08	1257.36	1302.89	-0.460736	0.00105724	0.00961334	-0.185526	0.185767	0.565862
ENSG00000105486	LIG1	1015.86	784.676	878.462	1082.17	1070.81	1127.6	1151.43	-0.454991	0.000577477	0.00702657	-0.0823346	0.530776	0.893045
ENSG00000090975	PITPNM2	142.131	110.18	117.193	140.434	142.856	179.066	163.055	-0.586511	0.031974	0.091021	-0.269714	0.31958	0.939741
ENSG00000119431	HDHD3	207.964	134.133	184.99	239.564	219.779	241.35	227.968	-0.555098	0.025191	0.104269	-0.027538	0.910351	1
ENSG00000125772	GPCPD1	370.189	232.816	350.61	382.477	418.801	386.679	449.753	-0.522955	0.0164946	0.0734413	-0.0664104	0.758808	1
ENSG00000166582	CENPV	229.227	145.63	181.116	275.912	299.144	223.184	250.378	-0.539149	0.02119	0.0919861	0.274949	0.229184	0.686943
ENSG00000189306	RRP7A	744.838	640.962	604.366	752.562	758.238	822.667	890.233	-0.461673	0.00127253	0.0134944	-0.183067	0.199091	0.641093
ENSG00000114867	EIF4G1	3740.93	3113.79	3192.29	3719.03	3887.65	4186	4346.84	-0.436644	1.05238e-05	0.000259981	-0.166469	0.0923532	0.382174
ENSG00000065427	KARS1	2725.47	1975.58	2452.33	2900.38	2987.78	3001.31	3035.45	-0.447298	0.000227984	0.00331234	-0.0362627	0.764372	0.916211
ENSG00000136104	RNASEH2B	840.858	590.184	711.874	903.735	1040.29	909.605	889.46	-0.46612	0.0021724	0.0205575	0.110328	0.46373	0.873781
ENSG00000032389	EIPR1	553.019	379.404	523.009	581.563	570.205	616.351	647.583	-0.487192	0.00685086	0.0359902	-0.13472	0.451964	0.861567
ENSG00000149136	SSRP1	3064.03	2182.53	2688.65	3320.03	3561.64	3319.21	3312.1	-0.44505	0.000221526	0.0033977	0.0530619	0.658577	0.881546
ENSG00000123191	ATP7B	153.292	111.138	107.507	151.999	217.337	172.578	159.191	-0.599123	0.0359643	0.0967189	0.149811	0.592144	1
ENSG00000170915	PAQR8	154.739	115.929	107.507	175.13	196.58	168.686	164.6	-0.575985	0.0311788	0.091021	0.155525	0.551442	1
ENSG00000099331	MYO9B	738.189	693.657	587.901	703.823	677.652	875.868	890.233	-0.462911	0.00187529	0.012389	-0.353967	0.0173499	0.164331
ENSG00000124588	NQO2	523.978	429.225	430.998	521.259	565.321	630.625	566.442	-0.474018	0.00370556	0.0366298	-0.138678	0.392465	0.823221
ENSG00000189060	H1-0	208.026	200.241	156.903	175.13	195.359	268.599	251.924	-0.541554	0.0242966	0.114372	-0.491749	0.0410164	0.287795
ENSG00000158578	ALAS2	230.41	166.708	225.669	204.869	207.569	329.586	248.06	-0.551667	0.0258063	0.105935	-0.479838	0.0525633	0.363346
ENSG00000162408	NOL9	567.346	400.482	454.243	706.301	659.337	567.043	616.672	-0.472029	0.00365494	0.0424743	0.205277	0.199329	0.63382
ENSG00000130770	ATP5IF1	805.397	951.384	581.121	535.302	600.73	1087.37	1076.47	-0.497475	0.0101213	0.0488314	-0.931044	1.77758e-06	0.000102726
ENSG00000104529	EEF1D	663.58	522.159	592.744	634.432	694.746	742.217	795.182	-0.465159	0.00251624	0.0152175	-0.213179	0.164344	0.584383
ENSG00000167862	MRPL58	226.198	189.702	161.745	220.564	273.503	221.886	289.789	-0.54867	0.0258327	0.122165	-0.0617352	0.799708	1
ENSG00000051180	RAD51	155.759	117.845	120.098	186.695	156.287	167.388	186.238	-0.57501	0.0322987	0.0897082	-0.0431255	0.870405	1
ENSG00000138768	USO1	981.797	763.598	947.228	884.735	943.829	1125	1226.39	-0.46027	0.00169761	0.0111643	-0.365126	0.012759	0.132857
ENSG00000198324	PHETA1	47.9874	31.617	23.2449	52.8693	72.0387	64.8791	43.2752	-0.965843	0.0498506	0.141033	0.214155	0.650204	1
ENSG00000047932	GOPC	371.487	282.637	303.152	412.216	409.033	369.811	452.072	-0.493937	0.00978445	0.0493807	-0.00629051	0.973446	1
ENSG00000125503	PPP1R12C	311.21	295.092	241.165	294.912	275.945	381.489	378.658	-0.503018	0.0126583	0.0899093	-0.4113	0.041397	0.36104
ENSG00000173465	ZNRD2	195.768	166.708	152.06	194.13	199.022	215.399	247.287	-0.541616	0.0241463	0.11653	-0.239763	0.314374	0.794313
ENSG00000112306	RPS12	5563.11	3901.34	4672.22	6481.45	6714.25	5839.12	5770.29	-0.437288	6.39427e-05	0.00121966	0.184708	0.0903068	0.398659
ENSG00000171298	GAA	212.005	204.073	140.438	221.39	199.022	266.004	241.105	-0.555022	0.0277046	0.11406	-0.265672	0.288976	0.762289
ENSG00000151702	FLI1	1567.92	1352.82	1350.14	1488.6	1548.22	1859.43	1808.29	-0.43988	0.000123752	0.00170057	-0.272439	0.0172518	0.138774
ENSG00000171604	CXXC5	609.88	493.417	554.971	565.041	599.509	725.348	720.996	-0.464171	0.00264827	0.0329058	-0.31375	0.0417803	0.260203
ENSG00000112159	MDN1	2679.74	2100.13	2100.75	2976.38	3202.67	2680.8	3017.67	-0.441205	7.61597e-05	0.00134475	0.114912	0.300228	0.70744
ENSG00000177311	ZBTB38	369.977	306.589	330.271	351.085	338.216	467.129	426.57	-0.486432	0.00801132	0.0636955	-0.371284	0.0427307	0.352311
ENSG00000101474	APMAP	875.58	648.627	808.727	902.909	886.443	991.352	1015.42	-0.462067	0.00182505	0.0121246	-0.165598	0.261833	0.714333
ENSG00000163626	COX18	181.224	122.636	143.343	218.912	208.79	216.696	176.965	-0.559402	0.0291791	0.115315	0.127073	0.613208	0.937775
ENSG00000108639	SYNGR2	559.376	466.59	436.81	605.519	592.183	682.528	572.624	-0.470239	0.00429827	0.0250481	-0.0630362	0.699508	0.929772
ENSG00000089063	TMEM230	1112.45	897.731	993.718	1092.91	1107.44	1357.27	1225.62	-0.447721	0.000674292	0.0079997	-0.229636	0.0803601	0.355389
ENSG00000169220	RGS14	213.824	171.498	170.462	251.129	190.475	266.004	233.377	-0.542706	0.0254032	0.104733	-0.167511	0.486187	0.890777
ENSG00000162413	KLHL21	266.358	198.325	232.449	293.26	260.072	304.932	309.109	-0.511918	0.0167833	0.0745021	-0.147756	0.486036	0.995186
ENSG00000131669	NINJ1	157.769	96.7671	131.721	182.564	192.917	180.364	162.282	-0.581573	0.0353156	0.0935463	0.134118	0.620144	1
ENSG00000104880	ARHGEF18	134.682	98.6833	118.161	122.26	141.635	167.388	159.964	-0.592948	0.0377779	0.100183	-0.313532	0.268447	1
ENSG00000054967	RELT	296.506	239.523	252.788	285.825	301.586	376.299	323.019	-0.502151	0.0135339	0.0807902	-0.248617	0.218861	0.761229
ENSG00000167393	PPP2R3B	103.806	70.8987	80.3885	103.26	130.646	123.27	114.37	-0.649166	0.0461416	0.117584	-0.0262554	0.934419	1
ENSG00000078124	ACER3	374.475	293.176	323.491	402.303	365.078	434.69	428.116	-0.484197	0.0085352	0.0651055	-0.166455	0.362362	0.927907
ENSG00000139624	CERS5	271.463	209.822	221.795	265.999	317.459	294.551	319.155	-0.510152	0.0168219	0.107131	-0.0792532	0.707249	1
ENSG00000137845	ADAM10	1479.67	1154.5	1491.54	1286.21	1327.22	1692.05	1926.52	-0.453045	0.00152327	0.016254	-0.471207	0.00099177	0.0160805
ENSG00000165355	FBXO33	263.544	160.001	241.165	256.912	336.995	301.039	285.153	-0.546211	0.0276155	0.127888	0.01557	0.949348	1
ENSG00000185813	PCYT2	393.751	302.757	367.075	387.433	366.299	489.188	449.753	-0.485289	0.00920985	0.0689105	-0.313655	0.0914737	0.521794
ENSG00000110104	CCDC86	198.369	186.828	123.973	213.956	207.569	228.374	229.513	-0.558841	0.0312103	0.12075	-0.118864	0.643245	0.982658
ENSG00000181191	PJA1	188.023	133.175	164.651	194.13	201.464	195.935	238.787	-0.551468	0.0296687	0.134644	-0.142624	0.569693	0.959461
ENSG00000063244	U2AF2	1699.53	1429.47	1419.87	1685.21	1810.74	1959.35	1892.52	-0.434377	0.00014803	0.00237257	-0.14026	0.218807	0.585774
ENSG00000118508	RAB32	331.221	206.948	321.554	318.868	377.288	408.738	353.93	-0.526556	0.0229703	0.0965189	-0.131514	0.567381	0.988028
ENSG00000188690	UROS	681.205	554.734	616.957	641.867	673.989	804.501	795.182	-0.448991	0.00244346	0.0153726	-0.282513	0.0559987	0.333536
ENSG00000244187	TMEM141	147.136	61.3178	143.343	157.782	191.696	172.578	156.1	-0.681901	0.0508507	0.124967	0.0877526	0.798559	1
ENSG00000130529	TRPM4	36.219	35.4493	17.4336	18.1738	21.9779	85.6404	38.6386	-1.21746	0.040015	0.177992	-1.62234	0.00735451	0.477915
ENSG00000159658	EFCAB14	1080.4	831.622	898.801	1223.43	1183.14	1152.25	1193.16	-0.439476	0.000634219	0.00528293	0.0369287	0.772179	0.997264
ENSG00000004779	NDUFAB1	176.195	177.247	143.343	138.782	128.205	243.945	225.649	-0.54843	0.0302112	0.132971	-0.810012	0.00157371	0.0278544
ENSG00000037757	MRI1	231.39	134.133	203.392	268.477	285.713	276.385	220.24	-0.551799	0.0310228	0.135391	0.162811	0.517702	0.905042
ENSG00000103197	TSC2	325.049	260.601	253.756	395.694	315.017	362.025	363.203	-0.495734	0.0141307	0.083143	-0.0245426	0.902193	1
ENSG00000070761	CFAP20	553.463	428.266	467.803	584.867	608.056	622.839	608.944	-0.458539	0.00373922	0.030134	-0.0464453	0.766911	0.968198
ENSG00000008853	RHOBTB2	144.321	119.761	114.287	139.608	142.856	189.447	159.964	-0.572824	0.03668	0.0991565	-0.302241	0.266838	1
ENSG00000150776	NKAPD1	401.052	281.679	326.397	452.694	499.387	412.631	433.525	-0.47817	0.00934419	0.0460701	0.166891	0.356612	0.800759
ENSG00000274211	SOCS7	279.556	230.9	203.392	338.694	289.376	291.956	323.019	-0.504668	0.0179823	0.112307	0.0308369	0.883448	1
ENSG00000103319	EEF2K	526.86	388.985	418.407	575.78	660.558	590.4	527.03	-0.466024	0.00577752	0.0516175	0.146365	0.379531	0.819697
ENSG00000254858	MPV17L2	153.967	114.013	130.752	159.434	153.845	205.018	160.737	-0.572382	0.0367634	0.0984011	-0.215313	0.427639	0.988693
ENSG00000183155	RABIF	152.318	114.013	147.217	124.739	140.414	188.149	199.375	-0.570785	0.0366832	0.100232	-0.552503	0.0435808	0.41524
ENSG00000117592	PRDX6	1870.55	1370.07	1643.6	2025.56	2103.77	1985.3	2094.98	-0.437884	0.000429427	0.00542004	0.016206	0.895805	0.963327
ENSG00000127870	RNF6	831.275	766.472	681.849	769.084	798.531	952.425	1019.29	-0.446377	0.00159432	0.011308	-0.332953	0.0184421	0.169448
ENSG00000136710	CCDC115	243.495	182.995	191.77	273.434	279.608	271.195	261.97	-0.50751	0.0190201	0.096114	0.0534013	0.801916	1
ENSG00000169224	GCSAML	1763.9	1189.95	1518.66	2062.73	2136.74	1807.53	1867.79	-0.440793	0.000950168	0.0104991	0.191655	0.14804	0.508668
ENSG00000132953	XPO4	1000.23	723.358	849.406	1118.52	1172.16	1032.88	1105.06	-0.444299	0.00141913	0.00978655	0.0976119	0.479334	0.880651
ENSG00000134072	CAMK1	132.036	124.552	102.665	122.26	100.122	176.471	166.146	-0.590666	0.0412149	0.110725	-0.615836	0.0339834	0.376616
ENSG00000169919	GUSB	365.116	272.098	307.026	400.65	405.37	390.572	414.979	-0.477941	0.0102609	0.0527517	-0.00115756	0.994979	1
ENSG00000197355	UAP1L1	128.258	119.761	78.4514	137.13	130.646	154.412	149.145	-0.613592	0.0456096	0.116634	-0.1788	0.555546	1
ENSG00000288046	NA	45.3784	37.3655	41.647	24.7825	23.1989	68.7718	76.5044	-0.8816	0.0554052	0.151682	-1.59799	0.000865511	0.128805
ENSG00000160746	ANO10	193.307	152.336	157.871	196.608	206.348	210.208	236.468	-0.52971	0.0274107	0.112922	-0.153541	0.518201	0.934704
ENSG00000099995	SF3A1	849.578	666.831	668.29	877.301	1064.71	895.331	925.008	-0.447896	0.00239213	0.0221692	0.0899069	0.538333	0.907372
ENSG00000132405	TBC1D14	1008.96	741.562	865.871	1104.47	1156.28	1131.49	1054.06	-0.441964	0.0014112	0.00955832	0.0495212	0.718393	0.974589
ENSG00000167272	POP5	221.883	154.253	186.927	241.216	260.072	232.267	256.56	-0.521968	0.0251574	0.104198	0.0316039	0.890503	1
ENSG00000130311	DDA1	405.751	425.392	297.34	332.912	363.857	499.569	515.439	-0.490377	0.014961	0.0656339	-0.545156	0.00701425	0.0836872
ENSG00000148308	GTF3C5	1177.98	891.024	1110.91	1151.56	1195.35	1344.29	1374.76	-0.442138	0.00148377	0.0127717	-0.213166	0.124548	0.451047
ENSG00000122705	CLTA	1362.92	1112.34	1128.34	1443.17	1474.96	1523.36	1495.31	-0.42963	0.000280901	0.00393535	-0.0488397	0.677842	0.913234
ENSG00000142186	SCYL1	602.103	500.123	532.695	549.345	614.161	737.026	679.267	-0.453693	0.00382173	0.0439807	-0.284055	0.0694732	0.378313
ENSG00000064687	ABCA7	280.483	300.84	197.581	247.825	221	355.537	360.112	-0.521914	0.0253695	0.12629	-0.607913	0.00952618	0.134996
ENSG00000221978	CCNL2	718.409	478.087	606.303	821.127	923.072	721.455	760.408	-0.451728	0.00544948	0.0280149	0.232524	0.147628	0.567512
ENSG00000169607	CKAP2L	635.12	540.363	526.883	617.91	671.547	717.563	736.452	-0.446766	0.00294704	0.0184619	-0.175611	0.240084	0.713983
ENSG00000141664	ZCCHC2	274.401	221.319	238.26	243.695	294.26	312.717	336.156	-0.499663	0.018671	0.0804372	-0.277019	0.19018	0.724971
ENSG00000144744	UBA3	583.106	421.56	532.695	603.867	622.708	690.313	627.491	-0.463789	0.00605515	0.046341	-0.101993	0.543466	0.901665
ENSG00000263826	AC112907.3	109.013	101.558	76.5143	104.087	97.6796	125.865	148.372	-0.6275	0.0491674	0.125384	-0.445717	0.160695	0.978426
ENSG00000131401	NAPSB	108.472	68.0244	103.633	98.3039	111.111	112.89	156.873	-0.660847	0.052712	0.128988	-0.376669	0.266285	1
ENSG00000100138	SNU13	1441.33	1104.68	1329.8	1393.6	1527.47	1623.27	1669.19	-0.436009	0.000948265	0.0104847	-0.174129	0.185584	0.565552
ENSG00000177963	RIC8A	836.844	676.412	748.678	872.344	788.763	951.127	983.739	-0.441926	0.00184253	0.0180207	-0.219003	0.121495	0.525606
ENSG00000152683	SLC30A6	404.653	320.002	328.334	426.259	457.873	425.607	469.845	-0.468667	0.00872366	0.0609632	-0.0226622	0.897974	1
ENSG00000162714	ZNF496	551.065	433.057	441.652	607.171	628.813	585.209	610.49	-0.452144	0.00398663	0.031631	0.0459553	0.767135	0.979238
ENSG00000198805	PNP	1334.1	880.485	1304.62	1349.82	1467.64	1541.53	1460.54	-0.457826	0.00523209	0.0408368	-0.0916893	0.574842	0.857897
ENSG00000163041	H3-3A	1211.29	786.592	1250.38	1144.95	1269.84	1419.55	1396.4	-0.467161	0.00855986	0.0505675	-0.222385	0.209978	0.580659
ENSG00000166189	HPS6	209.346	106.348	191.77	241.216	267.398	256.921	192.42	-0.586095	0.0429127	0.150663	0.183455	0.519848	0.896807
ENSG00000089009	RPL6	12988.9	9893.24	10926.1	14382.9	14946.2	14073.6	13711.3	-0.416303	1.04556e-05	0.000245483	0.0780314	0.4081	0.772537
ENSG00000171241	SHCBP1	296.231	262.517	304.12	194.13	222.221	380.191	414.206	-0.489599	0.0166186	0.106251	-0.938341	6.56385e-06	0.000368596
ENSG00000147526	TACC1	2091.84	1678.57	2037.8	1833.08	1992.66	2403.12	2605.79	-0.431451	0.000652525	0.00764039	-0.390356	0.00205236	0.0289344
ENSG00000075151	EIF4G3	959.544	786.592	876.525	873.996	965.807	1167.82	1086.52	-0.437533	0.00156725	0.0111581	-0.293487	0.0336858	0.248727
ENSG00000198589	LRBA	2290.06	1750.43	1944.82	2455.12	2637.35	2455.02	2497.6	-0.422773	0.000175356	0.00266392	0.0392913	0.726008	0.902692
ENSG00000083635	NUFIP1	153.103	107.306	132.689	150.347	172.16	190.745	165.373	-0.565214	0.039957	0.105398	-0.142057	0.60135	1
ENSG00000006282	SPATA20	278.935	215.57	215.015	344.477	293.039	301.039	304.472	-0.492198	0.0185974	0.0801492	0.0775027	0.706611	1
ENSG00000175084	DES	114.512	73.773	120.098	93.3474	96.4586	167.388	136.008	-0.641349	0.0522159	0.127093	-0.672477	0.0425487	0.642981
ENSG00000113119	TMCO6	139.41	92.9348	100.728	190.825	159.95	162.198	129.826	-0.585224	0.043995	0.114183	0.275614	0.330119	1
ENSG00000134001	EIF2S1	1228.75	834.497	1180.64	1276.3	1329.66	1361.16	1390.22	-0.44963	0.0041049	0.034012	-0.0789693	0.612918	0.890309
ENSG00000179913	B3GNT3	18.5549	8.62281	0.968536	33.8694	24.4199	23.3565	20.0921	-2.17231	0.0138208	0.190256	0.433864	0.577357	1
ENSG00000169689	CENPX	224.399	132.216	213.078	243.695	253.967	256.921	246.514	-0.543293	0.0346787	0.146045	-0.0164009	0.948558	1
ENSG00000198885	ITPRIPL1	323.373	242.397	260.536	355.216	382.172	352.942	346.975	-0.476353	0.0140519	0.0670633	0.0741431	0.69799	1
ENSG00000206149	HERC2P9	371.331	268.265	348.673	380.824	367.52	455.451	407.251	-0.481227	0.0147896	0.0672673	-0.201762	0.304179	0.852416
ENSG00000108468	CBX1	708.197	543.237	590.807	813.692	761.901	718.86	820.684	-0.444055	0.00342243	0.0198807	0.0315082	0.833962	1
ENSG00000005238	FAM214B	243.146	195.45	187.896	273.434	261.293	259.516	281.289	-0.49897	0.0216691	0.0935926	-0.0177578	0.933977	1
ENSG00000135763	URB2	516.397	328.625	462.96	599.737	606.835	563.15	537.076	-0.474183	0.0110365	0.0520529	0.133933	0.467851	0.842538
ENSG00000170854	RIOX2	312.015	190.66	275.064	356.042	390.718	301.039	358.566	-0.506521	0.0247636	0.0987049	0.173379	0.435534	0.972647
ENSG00000108798	ABI3	130.473	114.971	94.9165	113.173	144.077	159.603	156.1	-0.588132	0.0458938	0.116006	-0.30113	0.303076	1
ENSG00000184900	SUMO3	1347.4	959.048	1248.44	1406.82	1479.85	1542.82	1447.4	-0.437108	0.00225277	0.0177968	-0.0505324	0.722862	0.905042
ENSG00000149809	TM7SF2	251.601	198.325	264.41	200.738	188.033	341.264	316.836	-0.506528	0.024993	0.119219	-0.755777	0.000935944	0.019591
ENSG00000105229	PIAS4	256.646	265.391	185.959	217.26	228.326	311.42	331.519	-0.511669	0.0270014	0.111698	-0.531631	0.021958	0.194472
ENSG00000169136	ATF5	116.734	100.599	74.5772	128.043	130.646	129.758	136.781	-0.606946	0.0499713	0.124745	-0.0453004	0.881667	1
ENSG00000172409	CLP1	226.983	163.833	212.109	237.086	212.453	258.219	278.198	-0.515059	0.0282324	0.112739	-0.254327	0.275862	0.741369
ENSG00000170340	B3GNT2	789.427	580.603	803.885	711.258	742.365	1008.22	890.233	-0.453782	0.00744631	0.0383555	-0.383955	0.02358	0.194639
ENSG00000070047	PHRF1	282.298	322.876	188.864	233.782	208.79	372.406	367.067	-0.530574	0.0328165	0.119933	-0.737995	0.00319613	0.0691979
ENSG00000183624	HMCES	211.752	157.127	170.462	226.347	249.083	238.755	228.74	-0.511753	0.0273329	0.110241	0.0233662	0.918478	1
ENSG00000137409	MTCH1	961.504	655.334	918.172	1001.21	1043.95	1109.43	1040.92	-0.449824	0.00564482	0.0297199	-0.0719274	0.656646	0.962824
ENSG00000288044	NA	18.234	7.66472	8.71682	23.1303	15.8729	24.6541	29.3653	-1.72664	0.0238237	0.17304	-0.464378	0.517617	1
ENSG00000154134	ROBO3	134.65	106.348	103.633	147.869	135.53	173.876	140.644	-0.576179	0.0445575	0.11406	-0.141381	0.617561	1
ENSG00000188313	PLSCR1	707.559	469.464	552.065	788.91	1036.62	705.884	692.404	-0.452638	0.0082368	0.0581584	0.381896	0.0238112	0.195833
ENSG00000119403	PHF19	840.382	594.016	634.391	1003.69	1148.96	838.238	823.002	-0.435085	0.00250918	0.0153756	0.372396	0.00858899	0.098876
ENSG00000115539	PDCL3	194.833	147.546	169.494	185.043	212.453	217.994	236.468	-0.522047	0.0319184	0.122627	-0.19916	0.409145	0.86105
ENSG00000010327	STAB1	2049.12	1550.19	1531.25	2628.6	2473.74	1954.16	2156.81	-0.417329	0.000253318	0.00376937	0.310772	0.00596803	0.0636648
ENSG00000168172	HOOK3	477.38	373.655	410.659	535.302	471.304	517.735	555.623	-0.454479	0.00808597	0.0774706	-0.0918567	0.589557	0.892362
ENSG00000188707	ZBED6CL	107.32	73.773	80.3885	113.173	139.193	124.568	112.825	-0.619566	0.052637	0.128927	0.0865844	0.781693	1
ENSG00000104522	TSTA3	235.28	194.492	200.487	225.521	233.21	246.541	311.427	-0.50487	0.0265796	0.108163	-0.289807	0.201016	0.649433
ENSG00000124541	RRP36	594.81	442.638	533.663	612.954	644.685	705.884	629.036	-0.448918	0.00647359	0.0462173	-0.0843741	0.60639	0.914173
ENSG00000136932	TRMO	277.72	192.576	243.102	298.216	319.901	308.824	303.699	-0.4912	0.022059	0.090927	0.0120896	0.954483	1
ENSG00000076924	XAB2	199.384	148.504	181.116	188.347	206.348	219.291	252.696	-0.522139	0.032636	0.139982	-0.264342	0.276517	0.742667
ENSG00000015475	BID	564.305	452.219	510.418	534.476	578.752	605.971	703.995	-0.447862	0.00682014	0.0505895	-0.239648	0.146391	0.537609
ENSG00000101310	SEC23B	1152.18	833.539	1085.73	1137.52	1260.07	1311.86	1284.35	-0.435648	0.00329245	0.0284626	-0.115682	0.433477	0.793742
ENSG00000136930	PSMB7	1005.66	761.682	838.752	1076.39	1203.9	1082.18	1071.06	-0.427892	0.0016418	0.0165493	0.0813013	0.546194	0.919218
[truncated: 2,069 more rows]
