# Supplementary material for: CDK7/12/13 inhibition targets an oscillating leukemia stem cell network and synergizes with venetoclax in acute myeloid leukemia
Source: EMBO Mol Med. 2022 Mar 7;14(4):e14990. doi: 10.15252/emmm.202114990 (PMC8988201; doi:10.15252/emmm.202114990)
Supplement: Supplementary file 4 — Dataset EV3 [file EMMM-14-e14990-s009.xlsx]

## Sheet: Sheet1
Dataset EV3. diffTF results sorted by weighted meanDifference.
TF	HOCOID	SYMBOL	ENSEMBL	weighted_meanDifference	TFBS	pvalue	pvalueAdj	minuslog_padj
TAL1.S	TAL1.A	TAL1	ENSG00000162367	0.181094	2456	0.000999001	0.0115884	1.93598		value	p < 0.05
TAL1.A	TAL1.A	TAL1	ENSG00000162367	0.179232	2569	0.0559441	0.169963	0.769645		value	p < 0.2
TFE2	TFE2	TFE2	ENSG00000071564	0.170754	2726	0.000999001	0.0115884	1.93598
ZBT18	ZBT18	ZBT18	ENSG00000179456	0.167528	3788	0.000999001	0.0115884	1.93598
GATA1.A	GATA1.S	GATA1	ENSG00000102145	0.156759	2710	0.0849151	0.220133	0.657314
RUNX1	RUNX1	RUNX1	ENSG00000159216	0.140913	6483	0.0529471	0.163189	0.787308
RUNX3	RUNX3	RUNX3	ENSG00000020633	0.140857	6110	0.0619381	0.180873	0.742626
PEBB	PEBB	PEBB	ENSG00000067955	0.131065	6562	0.0519481	0.161672	0.791364
RFX4	RFX4	RFX4	ENSG00000111783	0.122633	3001	0.001998	0.0157373	1.80307
MYOG	MYOG	MYOG	ENSG00000122180	0.119422	8693	0.000999001	0.0115884	1.93598
RFX3	RFX3	RFX3	ENSG00000080298	0.114722	2660	0.001998	0.0157373	1.80307
RUNX2	RUNX2	RUNX2	ENSG00000124813	0.112331	5191	0.0719281	0.196112	0.707497
MYF6	MYF6	MYF6	ENSG00000111046	0.102813	20463	0.000999001	0.0115884	1.93598
MYOD1	MYOD1	MYOD1	ENSG00000129152	0.0987126	5338	0.000999001	0.0115884	1.93598
FIGLA	FIGLA	FIGLA	ENSG00000183733	0.0975604	1630	0.018981	0.0781283	1.10719
TFAP4	TFAP4	TFAP4	ENSG00000090447	0.0893867	7453	0.000999001	0.0115884	1.93598
GATA2	GATA2	GATA2	ENSG00000179348	0.0890324	2674	0.241758	0.413517	0.383507
GATA1.S	GATA1.S	GATA1	ENSG00000102145	0.08608	2366	0.21978	0.393876	0.404641
TBP	TBP	TBP	ENSG00000112592	0.0853141	720	0.001998	0.0157373	1.80307
MEF2D	MEF2D	MEF2D	ENSG00000116604	0.0808991	1687	0.003996	0.0265568	1.57582
ZBT7B	ZBT7B	ZBT7B	ENSG00000160685	0.0804959	5950	0.000999001	0.0115884	1.93598
CTCFL	CTCFL	CTCFL	ENSG00000124092	0.0797706	26821	0.301698	0.478815	0.319833
CTCF	CTCF	CTCF	ENSG00000102974	0.0779588	26755	0.315684	0.492437	0.30765
ITF2	ITF2	ITF2	ENSG00000196628	0.0765173	4266	0.042957	0.14349	0.843178
NDF1	NDF1	NDF1	ENSG00000162992	0.0728999	7260	0.000999001	0.0115884	1.93598
NF2L2	NF2L2	NF2L2	ENSG00000116044	0.0727815	5251	0.115884	0.270821	0.567318
HEN1	HEN1	HEN1	ENSG00000171786	0.0720492	11874	0.000999001	0.0115884	1.93598
RFX1	RFX1	RFX1	ENSG00000132005	0.0719156	2926	0.003996	0.0265568	1.57582
GATA6.B	GATA6.B	GATA6	ENSG00000141448	0.0701187	1878	0.25974	0.437241	0.359279
MAFK.S	MAFK.A	MAFK	ENSG00000198517	0.0698008	4799	0.173826	0.337085	0.47226
MEIS3	MEIS3	MEIS3	ENSG00000105419	0.0654649	2228	0.003996	0.0265568	1.57582
STA5A	STA5A	STA5A	ENSG00000126561	0.0649242	3579	0.11988	0.276114	0.558912
FLI1	FLI1	FLI1	ENSG00000151702	0.0647908	11051	0.024975	0.0971589	1.01252
SNAI1	SNAI1	SNAI1	ENSG00000124216	0.0643599	14730	0.015984	0.0708181	1.14986
NFE2	NFE2	NFE2	ENSG00000123405	0.0642249	5770	0.212787	0.387881	0.411302
KAISO.S	KAISO.S	KAISO	ENSG00000177485	0.0628316	2649	0.000999001	0.0115884	1.93598
STA5B	STA5B	STA5B	ENSG00000173757	0.0627637	3532	0.143856	0.302905	0.518694
SCRT1	SCRT1	SCRT1	ENSG00000261678	0.0613937	1594	0.001998	0.0157373	1.80307
HOXA10	HXA10	HOXA10	ENSG00000253293	0.0598653	1077	0.011988	0.0583844	1.2337
TCF7	TCF7	TCF7	ENSG00000081059	0.0583875	1928	0.010989	0.0552046	1.25802
RFX2	RFX2	RFX2	ENSG00000087903	0.0574013	7789	0.000999001	0.0115884	1.93598
ETV1	ETV1	ETV1	ENSG00000006468	0.0564781	20686	0.001998	0.0157373	1.80307
TWST1	TWST1	TWST1	ENSG00000122691	0.0559268	11067	0.00899101	0.0503181	1.29828
TGIF2	TGIF2	TGIF2	ENSG00000118707	0.055752	2387	0.00599401	0.0360771	1.44277
ELF3	ELF3	ELF3	ENSG00000163435	0.0547847	6624	0.022977	0.0910518	1.04071
GATA3	GATA3	GATA3	ENSG00000107485	0.054226	2132	0.23976	0.41231	0.384776
MEF2A	MEF2A	MEF2A	ENSG00000068305	0.0528883	2415	0.0629371	0.180873	0.742626
HTF4	HTF4	HTF4	ENSG00000140262	0.0526566	8089	0.0799201	0.210698	0.676339
EPAS1	EPAS1	EPAS1	ENSG00000116016	0.0518518	7050	0.001998	0.0157373	1.80307
SPIB	SPIB	SPIB	ENSG00000269404	0.0512152	15196	0.386613	0.563149	0.249377
GLIS1	GLIS1	GLIS1	ENSG00000174332	0.0495583	2672	0.046953	0.152061	0.817982
TF65	TF65	TF65	ENSG00000173039	0.0474074	5409	0.427572	0.608909	0.215448
ETV4	ETV4	ETV4	ENSG00000175832	0.0471563	9591	0.0769231	0.205343	0.687521
ETV7	ETV7	ETV7	ENSG00000010030	0.0470778	4503	0.0769231	0.205343	0.687521
PLAG1.S	PLAG1.S	PLAG1	ENSG00000181690	0.0464705	5077	0.018981	0.0781283	1.10719
MEIS2	MEIS2	MEIS2	ENSG00000134138	0.0455571	2229	0.00899101	0.0503181	1.29828
RELB	RELB	RELB	ENSG00000104856	0.0452896	4205	0.327672	0.503747	0.297788
GLI2	GLI2	GLI2	ENSG00000074047	0.0446858	3488	0.0509491	0.159341	0.797673
MESP1	MESP1	MESP1	ENSG00000166823	0.0446328	8243	0.196803	0.369295	0.432626
SOX4	SOX4	SOX4	ENSG00000124766	0.0444274	2771	0.016983	0.0742135	1.12952
REL	REL	REL	ENSG00000162924	0.043921	3887	0.483516	0.659153	0.181014
STAT4	STAT4	STAT4	ENSG00000138378	0.0433098	3965	0.171828	0.334227	0.475959
BCL6	BCL6	BCL6	ENSG00000113916	0.0419394	2260	0.130869	0.289911	0.537735
RREB1	RREB1	RREB1	ENSG00000124782	0.0415696	15087	0.010989	0.0552046	1.25802
NFIC	NFIC	NFIC	ENSG00000141905	0.0408422	7689	0.167832	0.331508	0.479507
GLIS3	GLIS3	GLIS3	ENSG00000107249	0.0408137	4456	0.135864	0.296854	0.527457
HME2	HME2	HME2	ENSG00000164778	0.040446	513	0.126873	0.283025	0.548176
NFIA.C	NFIA.S	NFIA	ENSG00000162599	0.0403245	5049	0.235764	0.407636	0.389728
FEV	FEV	FEV	ENSG00000163497	0.0392704	5526	0.0809191	0.212454	0.672735
NFAC2	NFAC2	NFAC2	ENSG00000101096	0.0387743	2889	0.0909091	0.227451	0.643112
STAT1.S	STAT1.A	STAT1	ENSG00000115415	0.0385971	3774	0.295704	0.472062	0.326001
ETS2	ETS2	ETS2	ENSG00000157557	0.0384635	8038	0.137862	0.29917	0.524082
ELK3	ELK3	ELK3	ENSG00000111145	0.0382552	5837	0.036963	0.131013	0.882684
ZIC1	ZIC1	ZIC1	ENSG00000152977	0.0368643	8513	0.032967	0.120188	0.920138
HXC8	HXC8	HXC8	ENSG00000037965	0.036716	893	0.170829	0.3333	0.477165
NFAC3	NFAC3	NFAC3	ENSG00000072736	0.0363886	2584	0.0959041	0.235334	0.628316
ATOH1	ATOH1	ATOH1	ENSG00000172238	0.0363046	893	0.014985	0.0678045	1.16874
ASCL2	ASCL2	ASCL2	ENSG00000183734	0.035546	14989	0.004995	0.0306424	1.51368
NGN2	NGN2	NGN2	ENSG00000178403	0.0349589	998	0.00599401	0.0360771	1.44277
BACH1	BACH1	BACH1	ENSG00000156273	0.0348635	7129	0.368631	0.546946	0.262055
BHA15	BHA15	BHA15	ENSG00000180535	0.0345976	840	0.110889	0.263001	0.580043
NFIA.S	NFIA.S	NFIA	ENSG00000162599	0.0344032	12108	0.00899101	0.0503181	1.29828
ZNF740	ZN740	ZNF740	ENSG00000139651	0.0343494	7883	0.0829171	0.216808	0.663925
MEF2C	MEF2C	MEF2C	ENSG00000081189	0.0340238	2882	0.138861	0.300317	0.522421
ONEC3	ONEC3	ONEC3	ENSG00000205922	0.033821	2059	0.023976	0.0944241	1.02492
MAFF	MAFF	MAFF	ENSG00000185022	0.0336874	2082	0.205794	0.37947	0.420822
GLI3	GLI3	GLI3	ENSG00000106571	0.0330744	4224	0.0909091	0.227451	0.643112
ETS1	ETS1	ETS1	ENSG00000134954	0.0327482	5854	0.30969	0.489065	0.310633
ZIC2	ZIC2	ZIC2	ENSG00000043355	0.0323897	6737	0.162837	0.325674	0.487216
SCRT2	SCRT2	SCRT2	ENSG00000215397	0.0315259	1365	0.153846	0.314596	0.502247
SPIC	SPIC	SPIC	ENSG00000166211	0.0314954	18765	0.015984	0.0708181	1.14986
HIC2	HIC2	HIC2	ENSG00000169635	0.0311128	7823	0.0579421	0.173554	0.760565
GCR.S	GCR.S	GCR	ENSG00000113580	0.0308158	16199	0.001998	0.0157373	1.80307
MAFK.A	MAFK.A	MAFK	ENSG00000198517	0.030612	2305	0.266733	0.443166	0.353433
PRGR.S	PRGR.C	PRGR	ENSG00000082175	0.0305704	16199	0.001998	0.0157373	1.80307
NFAC4	NFAC4	NFAC4	ENSG00000100968	0.0305295	2039	0.106893	0.255422	0.592741
ETV5	ETV5	ETV5	ENSG00000244405	0.0290063	3678	0.13986	0.301455	0.520777
PKNX2	PKNX2	PKNX2	ENSG00000165495	0.0286523	4209	0.248751	0.42434	0.372286
MNT	MNT	MNT	ENSG00000070444	0.0286019	22754	0.017982	0.0764835	1.11643
ZNF232	ZN232	ZNF232	ENSG00000167840	0.0284626	936	0.037962	0.133076	0.875901
NFAC1.A	NFAC1.S	NFAC1	ENSG00000131196	0.0283089	1896	0.154845	0.315627	0.500826
BHE23	BHE23	BHE23	ENSG00000125533	0.0277744	1448	0.034965	0.124624	0.904398
SNAI2	SNAI2	SNAI2	ENSG00000019549	0.0277047	23364	0.292707	0.470396	0.327536
GLI1	GLI1	GLI1	ENSG00000111087	0.027644	4635	0.258741	0.436711	0.359805
CDX2	CDX2	CDX2	ENSG00000165556	0.0272846	2666	0.334665	0.509586	0.292783
CDX1	CDX1	CDX1	ENSG00000113722	0.0271411	3850	0.157842	0.319693	0.495267
STAT3	STAT3	STAT3	ENSG00000168610	0.026683	6119	0.274725	0.448273	0.348457
NR0B1	NR0B1	NR0B1	ENSG00000169297	0.0256119	7540	0.223776	0.397248	0.400938
HIC1	HIC1	HIC1	ENSG00000177374	0.0251693	4166	0.176823	0.340825	0.467468
MAFB	MAFB	MAFB	ENSG00000204103	0.0246113	4103	0.0589411	0.175721	0.755175
OLIG3	OLIG3	OLIG3	ENSG00000177468	0.024423	874	0.212787	0.387881	0.411302
MAZ	MAZ	MAZ	ENSG00000103495	0.0239779	39741	0.228771	0.402083	0.395685
ZNF148	ZN148	ZNF148	ENSG00000163848	0.0239274	30223	0.0649351	0.182505	0.738726
PRDM1	PRDM1	PRDM1	ENSG00000057657	0.0236993	4729	0.705295	0.814216	0.0892601
ETV3	ETV3	ETV3	ENSG00000117036	0.023506	1409	0.033966	0.121743	0.914554
STAT1.A	STAT1.A	STAT1	ENSG00000115415	0.0234315	3276	0.37962	0.558059	0.25332
GABP1	GABP1	GABP1	ENSG00000104064	0.0231034	5174	0.512488	0.676869	0.169496
TBX1	TBX1	TBX1	ENSG00000184058	0.0222336	28438	0.017982	0.0764835	1.11643
IRF3	IRF3	IRF3	ENSG00000126456	0.0221873	7520	0.706294	0.814216	0.0892601
GATA6.S	GATA6.B	GATA6	ENSG00000141448	0.021819	12427	0.522478	0.678902	0.168193
HXC6	HXC6	HXC6	ENSG00000197757	0.0217988	1807	0.477522	0.655181	0.183638
EGR2	EGR2	EGR2	ENSG00000122877	0.0215456	13609	0.022977	0.0910518	1.04071
UBIP1	UBIP1	UBIP1	ENSG00000153560	0.0212442	54585	0.0759241	0.205252	0.687712
PTF1A	PTF1A	PTF1A	ENSG00000168267	0.0209699	5994	0.0859141	0.220133	0.657314
KLF16	KLF16	KLF16	ENSG00000129911	0.0209527	34326	0.0659341	0.1845	0.734004
TF2LX	TF2LX	TF2LX	ENSG00000153779	0.0208319	1501	0.184815	0.35303	0.452188
NFKB2	NFKB2	NFKB2	ENSG00000077150	0.0207473	2807	0.579421	0.727697	0.138049
FOXK1	FOXK1	FOXK1	ENSG00000164916	0.0207438	1366	0.274725	0.448273	0.348457
IRF7	IRF7	IRF7	ENSG00000185507	0.0204254	4326	0.787213	0.874986	0.0579991
PAX6	PAX6	PAX6	ENSG00000007372	0.0194255	690	0.124875	0.280529	0.552022
OLIG2	OLIG2	OLIG2	ENSG00000205927	0.0194103	853	0.262737	0.439964	0.356583
KLF15	KLF15	KLF15	ENSG00000163884	0.0192229	22951	0.025974	0.0998279	1.00075
ID4	ID4	ID4	ENSG00000172201	0.0190086	3943	0.577423	0.726619	0.138694
HXD4	HXD4	HXD4	ENSG00000170166	0.0190045	2681	0.325674	0.503747	0.297788
EOMES	EOMES	EOMES	ENSG00000163508	0.0189474	2399	0.150849	0.310457	0.507998
ZIC4	ZIC4	ZIC4	ENSG00000174963	0.0188901	7046	0.133866	0.293493	0.532402
PLAL1	PLAL1	PLAL1	ENSG00000118495	0.0187306	11143	0.233766	0.40528	0.392245
EHF.C	EHF.C	EHF	ENSG00000135373	0.0177096	20395	0.576424	0.726619	0.138694
TBX21	TBX21	TBX21	ENSG00000073861	0.0175607	1316	0.513487	0.676869	0.169496
TBX15	TBX15	TBX15	ENSG00000092607	0.017556	37868	0.0609391	0.179166	0.746743
KLF6	KLF6	KLF6	ENSG00000067082	0.0174474	17642	0.0759241	0.205252	0.687712
HXD10	HXD10	HXD10	ENSG00000128710	0.0171794	1502	0.268731	0.444172	0.352448
ARI3A.S	ARI3A.D	ARI3A	ENSG00000116017	0.016978	18241	0.0529471	0.163189	0.787308
SP1.C	SP1.C	SP1	ENSG00000185591	0.016604	35035	0.343656	0.518328	0.285395
OLIG1	OLIG1	OLIG1	ENSG00000184221	0.0164714	888	0.355644	0.531384	0.274591
ZNF652	ZN652	ZNF652	ENSG00000198740	0.0152078	1208	0.413586	0.594298	0.225996
PRDM4	PRDM4	PRDM4	ENSG00000110851	0.0148809	2418	0.296703	0.472062	0.326001
KAISO.A	KAISO.S	KAISO	ENSG00000177485	0.0145832	4233	0.375624	0.55346	0.256913
WT1	WT1	WT1	ENSG00000184937	0.0139426	22645	0.332667	0.507755	0.294345
ELF2	ELF2	ELF2	ENSG00000109381	0.0138954	18757	0.531469	0.685004	0.164307
PROX1	PROX1	PROX1	ENSG00000117707	0.0135476	14585	0.21978	0.393876	0.404641
SP3	SP3	SP3	ENSG00000172845	0.013346	35749	0.503497	0.674542	0.170991
MZF1	MZF1	MZF1	ENSG00000099326	0.0132763	5868	0.278721	0.452479	0.344402
PURA	PURA	PURA	ENSG00000185129	0.013197	23529	0.102897	0.24773	0.606022
MAFG.C	MAFG.C	MAFG	ENSG00000197063	0.0130416	3591	0.601399	0.74359	0.128667
NFAT5	NFAT5	NFAT5	ENSG00000102908	0.0129471	2464	0.430569	0.610452	0.214349
ZNF350	ZN350	ZNF350	ENSG00000256683	0.0128241	6681	0.336663	0.511408	0.291233
MEF2B	MEF2B	MEF2B	ENSG00000064489	0.012799	1181	0.68032	0.802299	0.0956636
HSFY1	HSFY1	HSFY1	ENSG00000172468	0.0127338	114	0.782218	0.870951	0.0600063
ELK1	ELK1	ELK1	ENSG00000126767	0.0122918	1777	0.81019	0.886623	0.0522611
COE1	COE1	COE1	ENSG00000164330	0.0120631	7432	0.555445	0.707333	0.150376
STAT6	STAT6	STAT6	ENSG00000166888	0.0118628	2010	0.522478	0.678902	0.168193
ELF1	ELF1	ELF1	ENSG00000120690	0.0117842	9283	0.739261	0.835904	0.0778436
EGR1.S	EGR1.S	EGR1	ENSG00000120738	0.0115096	12322	0.224775	0.397248	0.400938
MAFA	MAFA	MAFA	ENSG00000182759	0.0111586	6081	0.327672	0.503747	0.297788
PLAG1.D	PLAG1.S	PLAG1	ENSG00000181690	0.0109842	17286	0.343656	0.518328	0.285395
IRX2	IRX2	IRX2	ENSG00000170561	0.0108551	2368	0.567433	0.719726	0.142833
GSC2	GSC2	GSC2	ENSG00000063515	0.0108134	951	0.537463	0.688556	0.16206
ZSCA4	ZSCA4	ZSCA4	ENSG00000180532	0.0106961	2669	0.537463	0.688556	0.16206
IRF2	IRF2	IRF2	ENSG00000168310	0.0105795	5367	0.913087	0.944164	0.0249524
HXA5	HXA5	HXA5	ENSG00000106004	0.0105035	749	0.608392	0.750781	0.124487
EGR1.A	EGR1.S	EGR1	ENSG00000120738	0.0102768	33062	0.265734	0.443166	0.353433
ELK4	ELK4	ELK4	ENSG00000158711	0.0101755	2982	0.825175	0.895343	0.0480107
HIF1A	HIF1A	HIF1A	ENSG00000100644	0.00990044	1665	0.455544	0.634579	0.197514
TFDP1.D	TFDP1.D	TFDP1	ENSG00000198176	0.00974471	30412	0.659341	0.787752	0.103611
CLOCK	CLOCK	CLOCK	ENSG00000134852	0.00955297	16815	0.385614	0.562979	0.249508
TGIF1.D	TGIF1.D	TGIF1	ENSG00000177426	0.00927548	4153	0.505495	0.674542	0.170991
ZEP2	ZEP2	ZEP2	ENSG00000010818	0.00924508	3354	0.612388	0.754253	0.122483
GLIS2	GLIS2	GLIS2	ENSG00000126603	0.0090695	4400	0.717283	0.818328	0.0870725
FOXC2	FOXC2	FOXC2	ENSG00000176692	0.00887486	2033	0.634366	0.773853	0.111341
GABPA	GABPA	GABPA	ENSG00000154727	0.0086861	6542	0.832168	0.896592	0.0474049
INSM1	INSM1	INSM1	ENSG00000173404	0.00857876	7275	0.564436	0.71735	0.144269
ZBT7A	ZBT7A	ZBT7A	ENSG00000178951	0.00847381	8255	0.708292	0.814216	0.0892601
SP4	SP4	SP4	ENSG00000105866	0.00807383	35352	0.72028	0.819142	0.086641
EGR4	EGR4	EGR4	ENSG00000135625	0.00805562	19557	0.505495	0.674542	0.170991
NKX31	NKX31	NKX31	ENSG00000167034	0.00802551	1022	0.658342	0.787752	0.103611
HXC13	HXC13	HXC13	ENSG00000123364	0.00789136	477	0.689311	0.805458	0.093957
IRF5	IRF5	IRF5	ENSG00000128604	0.00760878	7358	0.651349	0.784076	0.105642
BCL6B	BCL6B	BCL6B	ENSG00000161940	0.00748136	925	0.642358	0.779133	0.108388
SP2	SP2	SP2	ENSG00000167182	0.00739465	36051	0.746254	0.841184	0.0751092
ANDR	ANDR	ANDR	ENSG00000169083	0.00729253	2635	0.584416	0.732529	0.135175
HLTF	HLTF	HLTF	ENSG00000071794	0.00704	3069	0.495504	0.666945	0.17591
MCR	MCR	MCR	ENSG00000151623	0.00674681	1807	0.506494	0.674542	0.170991
PRGR.C	PRGR.C	PRGR	ENSG00000082175	0.00674677	1948	0.577423	0.726619	0.138694
PRRX2	PRRX2	PRRX2	ENSG00000167157	0.00627525	8514	0.53047	0.685004	0.164307
BARH2	BARH2	BARH2	ENSG00000143032	0.0062013	671	0.686314	0.804905	0.0942556
TBX19	TBX19	TBX19	ENSG00000143178	0.00616996	876	0.74026	0.835904	0.0778436
SMAD1	SMAD1	SMAD1	ENSG00000170365	0.00610357	6932	0.699301	0.811189	0.090878
DUXA	DUXA	DUXA	ENSG00000258873	0.00602387	858	0.728272	0.82642	0.0827989
GCM1	GCM1	GCM1	ENSG00000137270	0.00597238	1332	0.683317	0.804347	0.0945566
NR2E3	NR2E3	NR2E3	ENSG00000278570	0.00596505	2652	0.6004	0.74359	0.128667
MLXPL	MLXPL	MLXPL	ENSG00000009950	0.00596378	3644	0.717283	0.818328	0.0870725
VAX2	VAX2	VAX2	ENSG00000116035	0.00579558	538	0.821179	0.894048	0.0486392
HOXB6	HXB6	HOXB6	ENSG00000108511	0.00545541	1056	0.848152	0.899495	0.0460012
EGR3	EGR3	EGR3	ENSG00000179388	0.00537704	3356	0.717283	0.818328	0.0870725
HMBX1	HMBX1	HMBX1	ENSG00000147421	0.00497155	417	0.781219	0.870951	0.0600063
VSX1	VSX1	VSX1	ENSG00000100987	0.00478478	873	0.808192	0.885956	0.0525879
PRD14	PRD14	PRD14	ENSG00000147596	0.00455479	1421	0.818182	0.892308	0.0494854
NKX23	NKX23	NKX23	ENSG00000119919	0.00437597	1309	0.836164	0.896592	0.0474049
HAND1	HAND1	HAND1	ENSG00000113196	0.00434465	2578	0.789211	0.875681	0.0576542
SPDEF	SPDEF	SPDEF	ENSG00000124664	0.00423067	1753	0.781219	0.870951	0.0600063
TBR1	TBR1	TBR1	ENSG00000136535	0.00412013	1501	0.867133	0.909919	0.0409973
MYBB	MYBB	MYBB	ENSG00000101057	0.00395359	1484	0.791209	0.876374	0.0573107
HMX3	HMX3	HMX3	ENSG00000188620	0.00352385	851	0.827173	0.895987	0.0476984
ZBT49	ZBT49	ZBT49	ENSG00000168826	0.00331191	258	0.89011	0.929444	0.0317769
ZBTB4.S	ZBTB4.S	ZBTB4	ENSG00000174282	0.00310302	1894	0.823177	0.894696	0.0483243
NKX28	NKX28	NKX28	ENSG00000136327	0.0030379	1656	0.864136	0.908268	0.041786
TGIF1.S	TGIF1.D	TGIF1	ENSG00000177426	0.00295625	22367	0.658342	0.787752	0.103611
ZNF384	ZN384	ZNF384	ENSG00000126746	0.00265041	2007	0.85015	0.899495	0.0460012
PO2F1	PO2F1	PO2F1	ENSG00000143190	0.0025184	3239	0.883117	0.923653	0.034491
MUSC	MUSC	MUSC	ENSG00000178860	0.00134546	5837	0.938062	0.963717	0.0160505
SOX10	SOX10	SOX10	ENSG00000100146	0.0012332	15432	0.927073	0.955529	0.0197561
AIRE	AIRE	AIRE	ENSG00000160224	0.000968803	1004	0.951049	0.970831	0.0128565
SP1.S	SP1.C	SP1	ENSG00000185591	0.000866632	27709	0.965035	0.979313	0.00907859
ZNF589	ZN589	ZNF589	ENSG00000164048	0.000761497	2466	0.973027	0.982727	0.00756729
SOX9	SOX9	SOX9	ENSG00000125398	0.000759715	1410	0.941059	0.963717	0.0160505
SRBP2	SRBP2	SRBP2	ENSG00000198911	0.000711349	11267	0.964036	0.979313	0.00907859
ARI5B	ARI5B	ARI5B	ENSG00000150347	0.000652242	1509	0.966034	0.979313	0.00907859
ZNF713	ZN713	ZNF713	ENSG00000178665	0.000224416	7989	0.979021	0.983646	0.00716105
P63.S	P63.S	P63	ENSG00000073282	0.00019029	1784	0.991009	0.992008	0.00348483
EVI1	EVI1	EVI1	ENSG00000085276	-0.00021197	1095	0.992008	0.992008	0.00348483
HEY2	HEY2	HEY2	ENSG00000135547	-0.000240576	8341	0.977023	0.983187	0.0073638
PROP1	PROP1	PROP1	ENSG00000175325	-0.000621832	1400	0.967033	0.979313	0.00907859
STAT2	STAT2	STAT2	ENSG00000170581	-0.000991127	7357	0.989011	0.992008	0.00348483
PO4F1	PO4F1	PO4F1	ENSG00000152192	-0.00107268	1059	0.956044	0.974371	0.0112758
TBX20	TBX20	TBX20	ENSG00000164532	-0.00128966	2180	0.941059	0.963717	0.0160505
THAP1	THAP1	THAP1	ENSG00000131931	-0.0013687	20361	0.905095	0.93742	0.0280659
ELF5	ELF5	ELF5	ENSG00000135374	-0.00144226	3619	0.974026	0.982727	0.00756729
E2F8	E2F8	E2F8	ENSG00000129173	-0.0015781	1730	0.903097	0.936871	0.0283201
SOX7	SOX7	SOX7	ENSG00000171056	-0.00165665	1147	0.903097	0.936871	0.0283201
IRF1	IRF1	IRF1	ENSG00000125347	-0.00168391	10464	0.975025	0.982727	0.00756729
NR2E1	NR2E1	NR2E1	ENSG00000112333	-0.00173663	1481	0.831169	0.896592	0.0474049
SOX11	SOX11	SOX11	ENSG00000176887	-0.00198844	1123	0.893107	0.931049	0.0310273
BPTF	BPTF	BPTF	ENSG00000171634	-0.00200327	4702	0.919081	0.948825	0.022814
E2F6	E2F6	E2F6	ENSG00000169016	-0.00203662	13639	0.849151	0.899495	0.0460012
HOMEZ	HOMEZ	HOMEZ	ENSG00000215271	-0.00221326	246	0.934066	0.961184	0.0171935
PITX3	PITX3	PITX3	ENSG00000107859	-0.00222283	964	0.903097	0.936871	0.0283201
SOX17	SOX17	SOX17	ENSG00000164736	-0.0025056	1482	0.853147	0.901172	0.0451925
ZEP1	ZEP1	ZEP1	ENSG00000095951	-0.00251367	4213	0.946054	0.96728	0.014448
ZNF282	ZN282	ZNF282	ENSG00000170265	-0.00253151	1997	0.857143	0.903896	0.0438815
SMAD2	SMAD2	SMAD2	ENSG00000175387	-0.0028681	3664	0.845155	0.899495	0.0460012
HMX2	HMX2	HMX2	ENSG00000188816	-0.00301891	1069	0.807193	0.885956	0.0525879
MEIS1	MEIS1	MEIS1	ENSG00000143995	-0.003332	1786	0.848152	0.899495	0.0460012
ARNT2	ARNT2	ARNT2	ENSG00000172379	-0.00416256	7206	0.794206	0.876649	0.0571741
HOXA9	HXA9	HOXA9	ENSG00000078399	-0.00423823	1266	0.833167	0.896592	0.0474049
ZNF423	ZN423	ZNF423	ENSG00000102935	-0.004251	4200	0.834166	0.896592	0.0474049
CPEB1	CPEB1	CPEB1	ENSG00000214575	-0.00425757	8161	0.803197	0.885042	0.0530359
MGAP	MGAP	MGAP	ENSG00000174197	-0.00448451	1016	0.835165	0.896592	0.0474049
ENOA	ENOA	ENOA	ENSG00000074800	-0.00463174	3227	0.769231	0.86403	0.063471
AP2B	AP2B	AP2B	ENSG00000008196	-0.00503104	14601	0.454545	0.634573	0.197518
SOX13	SOX13	SOX13	ENSG00000143842	-0.00512602	2368	0.586414	0.733029	0.134879
PRRX1	PRRX1	PRRX1	ENSG00000116132	-0.00561299	7218	0.595405	0.739043	0.13133
ZNF143	ZN143	ZNF143	ENSG00000166478	-0.00562	6036	0.589411	0.733029	0.134879
KLF8	KLF8	KLF8	ENSG00000102349	-0.00562289	7682	0.707293	0.814216	0.0892601
TF7L1	TF7L1	TF7L1	ENSG00000152284	-0.0057293	1586	0.78022	0.870951	0.0600063
PBX1	PBX1	PBX1	ENSG00000185630	-0.00610386	751	0.839161	0.898296	0.0465804
FOXH1	FOXH1	FOXH1	ENSG00000160973	-0.00615344	1313	0.662338	0.789569	0.10261
BRCA1	BRCA1	BRCA1	ENSG00000012048	-0.00645592	2442	0.65035	0.784076	0.105642
OVOL1	OVOL1	OVOL1	ENSG00000172818	-0.00654576	1239	0.588412	0.733029	0.134879
MECP2	MECP2	MECP2	ENSG00000169057	-0.00692683	10104	0.694306	0.808334	0.0924092
NRF1	NRF1	NRF1	ENSG00000106459	-0.00750511	8727	0.689311	0.805458	0.093957
ZFX	ZFX	ZFX	ENSG00000005889	-0.00753889	21138	0.166833	0.330558	0.480753
BC11A	BC11A	BC11A	ENSG00000119866	-0.00760755	19643	0.863137	0.908268	0.041786
ETV6	ETV6	ETV6	ENSG00000139083	-0.00770188	1932	0.878122	0.919937	0.0362418
ZIC3	ZIC3	ZIC3	ENSG00000156925	-0.00775689	3965	0.729271	0.82642	0.0827989
LHX2	LHX2	LHX2	ENSG00000106689	-0.0078334	668	0.711289	0.816191	0.0882082
HOXA13	HXA13	HOXA13	ENSG00000106031	-0.00804588	1268	0.665335	0.790472	0.102113
ZNF333	ZN333	ZNF333	ENSG00000160961	-0.00808409	532	0.668332	0.792557	0.10097
HOXB7	HXB7	HOXB7	ENSG00000260027	-0.00821699	1101	0.805195	0.885714	0.0527064
BHE41	BHE41	BHE41	ENSG00000123095	-0.0082362	5394	0.615385	0.756255	0.121332
REST	REST	REST	ENSG00000084093	-0.00826717	7643	0.685315	0.804905	0.0942556
BRAC	BRAC	BRAC	ENSG00000164458	-0.00829909	788	0.619381	0.757021	0.120892
PO3F2	PO3F2	PO3F2	ENSG00000184486	-0.0083289	1363	0.749251	0.843072	0.0741352
CUX2	CUX2	CUX2	ENSG00000111249	-0.00846143	251	0.793207	0.876649	0.0571741
CDC5L	CDC5L	CDC5L	ENSG00000096401	-0.00903353	856	0.464535	0.645694	0.189973
TYY2	TYY2	TYY2	ENSG00000230797	-0.00914829	1491	0.85015	0.899495	0.0460012
MYB	MYB	MYB	ENSG00000118513	-0.00917508	8378	0.42957	0.610392	0.214391
TF7L2	TF7L2	TF7L2	ENSG00000148737	-0.00924477	2144	0.518482	0.678902	0.168193
FOXP3	FOXP3	FOXP3	ENSG00000049768	-0.00952591	1719	0.707293	0.814216	0.0892601
GATA4	GATA4	GATA4	ENSG00000136574	-0.00961546	1806	0.772228	0.865872	0.0625462
ERG	ERG	ERG	ENSG00000157554	-0.00964646	1415	0.848152	0.899495	0.0460012
SOX18	SOX18	SOX18	ENSG00000203883	-0.00968992	1718	0.524476	0.680113	0.167419
KLF13	KLF13	KLF13	ENSG00000169926	-0.00979262	8317	0.394605	0.573481	0.241481
SRY	SRY	SRY	ENSG00000184895	-0.00990108	7850	0.587413	0.733029	0.134879
DLX5	DLX5	DLX5	ENSG00000105880	-0.010019	1155	0.616384	0.756255	0.121332
SOX8	SOX8	SOX8	ENSG00000005513	-0.0100475	1360	0.273726	0.448273	0.348457
EMX2	EMX2	EMX2	ENSG00000170370	-0.010058	677	0.679321	0.802299	0.0956636
AP2C	AP2C	AP2C	ENSG00000087510	-0.0101481	12834	0.618382	0.757021	0.120892
LEF1	LEF1	LEF1	ENSG00000138795	-0.0101526	8649	0.344655	0.518609	0.28516
ZSC16	ZSC16	ZSC16	ENSG00000196812	-0.0104331	1560	0.656344	0.787752	0.103611
TLX1.D	TLX1.S	TLX1	ENSG00000107807	-0.0104817	2865	0.488511	0.66172	0.179325
ZNF639	ZN639	ZNF639	ENSG00000121864	-0.0105665	11806	0.32967	0.5056	0.296193
E2F5	E2F5	E2F5	ENSG00000133740	-0.0106641	786	0.718282	0.818328	0.0870725
ZBTB4.D	ZBTB4.S	ZBTB4	ENSG00000174282	-0.010727	4482	0.450549	0.631759	0.199448
BHE22	BHE22	BHE22	ENSG00000180828	-0.0108535	943	0.497502	0.668224	0.175078
ZKSC3	ZKSC3	ZKSC3	ENSG00000189298	-0.0109781	858	0.472527	0.653918	0.184477
ZNF524	ZN524	ZNF524	ENSG00000171443	-0.0112433	3144	0.679321	0.802299	0.0956636
SPZ1	SPZ1	SPZ1	ENSG00000164299	-0.0113244	2577	0.488511	0.66172	0.179325
ARX	ARX	ARX	ENSG00000004848	-0.0114139	940	0.522478	0.678902	0.168193
NANOG.A	NANOG.S	NANOG	ENSG00000111704	-0.0114481	2029	0.366633	0.54525	0.263405
TEAD3	TEAD3	TEAD3	ENSG00000007866	-0.0115514	2054	0.426573	0.608845	0.215493
E2F7	E2F7	E2F7	ENSG00000165891	-0.0115952	1465	0.507493	0.674542	0.170991
ZNF219	ZN219	ZNF219	ENSG00000165804	-0.011742	13887	0.327672	0.503747	0.297788
HOXD8	HXD8	HOXD8	ENSG00000175879	-0.0119832	1517	0.51049	0.67571	0.17024
PO4F3	PO4F3	PO4F3	ENSG00000091010	-0.0127477	1173	0.522478	0.678902	0.168193
ZNF784	ZN784	ZNF784	ENSG00000179922	-0.0127629	1208	0.663337	0.789569	0.10261
ONEC2	ONEC2	ONEC2	ENSG00000119547	-0.0128143	1182	0.477522	0.655181	0.183638
IRF9	IRF9	IRF9	ENSG00000213928	-0.0129463	2564	0.813187	0.888379	0.0514018
HOXA11	HXA11	HOXA11	ENSG00000005073	-0.0130236	1179	0.470529	0.652604	0.18535
EHF.S	EHF.C	EHF	ENSG00000135373	-0.0131254	4345	0.691309	0.806316	0.0934946
HOXD9	HXD9	HOXD9	ENSG00000128709	-0.0131445	4415	0.494505	0.666945	0.17591
HOXB8	HXB8	HOXB8	ENSG00000120068	-0.0131737	960	0.697303	0.810344	0.0913303
AP2A	AP2A	AP2A	ENSG00000137203	-0.0135237	8252	0.527473	0.682612	0.165826
TEAD1	TEAD1	TEAD1	ENSG00000187079	-0.014591	2393	0.408591	0.588445	0.230294
NRL	NRL	NRL	ENSG00000129535	-0.0157435	2310	0.473526	0.653918	0.184477
HESX1	HESX1	HESX1	ENSG00000163666	-0.0159731	1955	0.311688	0.490519	0.309344
GRHL1	GRHL1	GRHL1	ENSG00000134317	-0.015974	472	0.52048	0.678902	0.168193
PBX2	PBX2	PBX2	ENSG00000204304	-0.0159902	965	0.492507	0.66572	0.176708
HMGA2	HMGA2	HMGA2	ENSG00000149948	-0.0161039	459	0.487512	0.66172	0.179325
MTF1	MTF1	MTF1	ENSG00000188786	-0.0162394	2092	0.384615	0.562809	0.249639
PDX1	PDX1	PDX1	ENSG00000139515	-0.0162649	836	0.373626	0.551791	0.258226
SOX21	SOX21	SOX21	ENSG00000125285	-0.0164627	1090	0.218781	0.393876	0.404641
P63.A	P63.S	P63	ENSG00000073282	-0.016641	2512	0.348651	0.523387	0.281177
NF2L1	NF2L1	NF2L1	ENSG00000082641	-0.017199	12606	0.476523	0.655181	0.183638
PAX1	PAX1	PAX1	ENSG00000125813	-0.0176039	645	0.481518	0.657835	0.181883
ALX1	ALX1	ALX1	ENSG00000180318	-0.0179594	727	0.383616	0.562637	0.249771
PO5F1	PO5F1	PO5F1	ENSG00000204531	-0.017972	1661	0.188811	0.358516	0.445491
OTX1	OTX1	OTX1	ENSG00000115507	-0.0182254	1735	0.224775	0.397248	0.400938
IKZF1	IKZF1	IKZF1	ENSG00000185811	-0.0191776	3711	0.280719	0.454566	0.342403
DPRX	DPRX	DPRX	ENSG00000204595	-0.0193146	300	0.431568	0.610511	0.214306
E2F1	E2F1	E2F1	ENSG00000101412	-0.0193773	3390	0.230769	0.403372	0.394294
RHOXF1	RHXF1	RHOXF1	ENSG00000101883	-0.0195921	1050	0.371628	0.550113	0.259548
ZEB1	ZEB1	ZEB1	ENSG00000148516	-0.0196516	4591	0.649351	0.784076	0.105642
MNX1	MNX1	MNX1	ENSG00000130675	-0.0199548	2378	0.0629371	0.180873	0.742626
P73.S	P73.S	P73	ENSG00000078900	-0.0202181	5182	0.342657	0.518328	0.285395
NDF2	NDF2	NDF2	ENSG00000171532	-0.0203333	878	0.16983	0.332367	0.478382
PO3F3	PO3F3	PO3F3	ENSG00000198914	-0.0203509	2206	0.320679	0.497794	0.30295
TLX1.S	TLX1.S	TLX1	ENSG00000107807	-0.0204161	1703	0.143856	0.302905	0.518694
TFDP1.S	TFDP1.D	TFDP1	ENSG00000198176	-0.0205704	1186	0.145854	0.306102	0.514134
NR1I2.S	NR1I2.S	NR1I2	ENSG00000144852	-0.0205719	2196	0.217782	0.393612	0.404932
PO2F2	PO2F2	PO2F2	ENSG00000028277	-0.0208762	1685	0.43956	0.619072	0.208259
LHX8	LHX8	LHX8	ENSG00000162624	-0.0210492	674	0.206793	0.380213	0.419973
VSX2	VSX2	VSX2	ENSG00000119614	-0.0212934	616	0.396603	0.575075	0.240276
ETV2	ETV2	ETV2	ENSG00000105672	-0.0215426	4443	0.14985	0.310404	0.508073
MBD2	MBD2	MBD2	ENSG00000134046	-0.0217209	10625	0.0859141	0.220133	0.657314
GATA5	GATA5	GATA5	ENSG00000130700	-0.0218202	1011	0.432567	0.610571	0.214264
IRF4	IRF4	IRF4	ENSG00000137265	-0.0219349	18196	0.575425	0.726619	0.138694
PHOX2B	PHX2B	PHOX2B	ENSG00000109132	-0.0219604	841	0.226773	0.399672	0.398296
HSF1	HSF1	HSF1	ENSG00000185122	-0.0220215	2774	0.142857	0.3028	0.518844
KLF3	KLF3	KLF3	ENSG00000109787	-0.0222963	4435	0.253746	0.431707	0.364811
HOXA1	HXA1	HOXA1	ENSG00000105991	-0.0225804	1875	0.352647	0.528143	0.277248
SOX15	SOX15	SOX15	ENSG00000129194	-0.0227086	10065	0.016983	0.0742135	1.12952
ESX1	ESX1	ESX1	ENSG00000123576	-0.022735	2744	0.122877	0.277999	0.555957
NKX32	NKX32	NKX32	ENSG00000109705	-0.0227458	1763	0.15984	0.322715	0.49118
SRBP1	SRBP1	SRBP1	ENSG00000072310	-0.023047	5009	0.198801	0.37056	0.431142
FOXI1	FOXI1	FOXI1	ENSG00000168269	-0.0237005	2757	0.47952	0.656511	0.182758
E2F4	E2F4	E2F4	ENSG00000205250	-0.0237027	1898	0.175824	0.339927	0.468615
SOX5	SOX5	SOX5	ENSG00000134532	-0.0238881	2518	0.0859141	0.220133	0.657314
GCM2	GCM2	GCM2	ENSG00000124827	-0.023904	583	0.288711	0.465146	0.332411
ZNF410	ZN410	ZNF410	ENSG00000119725	-0.0239091	783	0.190809	0.360166	0.443497
E2F2	E2F2	E2F2	ENSG00000007968	-0.0239375	1145	0.313686	0.490519	0.309344
SOX3	SOX3	SOX3	ENSG00000134595	-0.0239535	1040	0.045954	0.150352	0.82289
PBX3	PBX3	PBX3	ENSG00000167081	-0.0240282	2619	0.447552	0.628939	0.201391
FOXO6	FOXO6	FOXO6	ENSG00000204060	-0.0241497	750	0.23976	0.41231	0.384776
MSX2	MSX2	MSX2	ENSG00000120149	-0.0241674	7878	0.003996	0.0265568	1.57582
NFAC1.S	NFAC1.S	NFAC1	ENSG00000131196	-0.0243565	1433	0.312687	0.490519	0.309344
HOXB1	HXB1	HOXB1	ENSG00000120094	-0.0243891	1355	0.426573	0.608845	0.215493
DLX2	DLX2	DLX2	ENSG00000115844	-0.0248199	1830	0.162837	0.325674	0.487216
HES1	HES1	HES1	ENSG00000114315	-0.0249397	3746	0.0629371	0.180873	0.742626
MAF	MAF	MAF	ENSG00000178573	-0.024969	2507	0.0939061	0.231321	0.635785
NR1I3.S	NR1I3.C	NR1I3	ENSG00000143257	-0.0253462	2604	0.022977	0.0910518	1.04071
MEOX1	MEOX1	MEOX1	ENSG00000005102	-0.0256125	682	0.400599	0.578241	0.237891
SMAD3	SMAD3	SMAD3	ENSG00000166949	-0.0256816	4418	0.0779221	0.206283	0.685536
ARI3A.D	ARI3A.D	ARI3A	ENSG00000116017	-0.026059	3669	0.197802	0.370082	0.431703
SPI1	SPI1	SPI1	ENSG00000066336	-0.0263039	15456	0.636364	0.774547	0.110952
MAFG.S	MAFG.C	MAFG	ENSG00000197063	-0.0269985	10097	0.365634	0.545034	0.263576
TFCP2	TFCP2	TFCP2	ENSG00000135457	-0.0270456	6160	0.041958	0.141636	0.848826
GCR.A	GCR.S	GCR	ENSG00000113580	-0.027067	2544	0.044955	0.147842	0.830203
ZBTB6	ZBTB6	ZBTB6	ENSG00000186130	-0.027466	2454	0.0849151	0.220133	0.657314
MYCN	MYCN	MYCN	ENSG00000134323	-0.027583	3333	0.213786	0.388591	0.410507
PO6F2	PO6F2	PO6F2	ENSG00000106536	-0.0275997	747	0.330669	0.505916	0.295921
NOBOX	NOBOX	NOBOX	ENSG00000106410	-0.0278275	796	0.115884	0.270821	0.567318
ALX4	ALX4	ALX4	ENSG00000052850	-0.0279578	749	0.150849	0.310457	0.507998
NR2F6	NR2F6	NR2F6	ENSG00000160113	-0.0281908	2992	0.041958	0.141636	0.848826
MYC	MYC	MYC	ENSG00000136997	-0.0285132	2593	0.220779	0.394558	0.403889
ERF	ERF	ERF	ENSG00000105722	-0.028584	860	0.032967	0.120188	0.920138
LHX9	LHX9	LHX9	ENSG00000143355	-0.0285932	1090	0.1998	0.37056	0.431142
PO2F3	PO2F3	PO2F3	ENSG00000137709	-0.0288819	1035	0.186813	0.355782	0.448817
PHOX2A	PHX2A	PHOX2A	ENSG00000165462	-0.0289394	717	0.122877	0.277999	0.555957
DLX1	DLX1	DLX1	ENSG00000144355	-0.0290677	1237	0.1998	0.37056	0.431142
MEOX2	MEOX2	MEOX2	ENSG00000106511	-0.0290988	913	0.155844	0.316652	0.499418
HINFP	HINFP	HINFP	ENSG00000172273	-0.0292154	466	0.180819	0.347478	0.459073
AP2D	AP2D	AP2D	ENSG00000008197	-0.0293888	22554	0.000999001	0.0115884	1.93598
NKX22	NKX22	NKX22	ENSG00000125820	-0.0295266	1365	0.002997	0.0214841	1.66788
BARX1	BARX1	BARX1	ENSG00000131668	-0.0296727	944	0.0899101	0.22673	0.644491
SOX1	SOX1	SOX1	ENSG00000182968	-0.0298974	1101	0.0539461	0.165469	0.781283
MAX	MAX	MAX	ENSG00000125952	-0.0299718	2564	0.268731	0.444172	0.352448
HOXC10	HXC10	HOXC10	ENSG00000180818	-0.0302318	3642	0.0929071	0.231321	0.635785
AHR	AHR	AHR	ENSG00000106546	-0.0304347	568	0.164835	0.327616	0.484634
TYY1	TYY1	TYY1	ENSG00000100811	-0.0305169	3747	0.313686	0.490519	0.309344
EMX1	EMX1	EMX1	ENSG00000135638	-0.0305331	629	0.168831	0.332367	0.478382
E2F3	E2F3	E2F3	ENSG00000112242	-0.0305498	1074	0.131868	0.291114	0.535937
SHOX	SHOX	SHOX	ENSG00000185960	-0.030688	1081	0.148851	0.31035	0.508149
ZKSC1	ZKSC1	ZKSC1	ENSG00000106261	-0.0307368	6760	0.274725	0.448273	0.348457
HOXA7	HXA7	HOXA7	ENSG00000122592	-0.0312155	445	0.151848	0.311508	0.50653
EVX1	EVX1	EVX1	ENSG00000106038	-0.0314241	2235	0.106893	0.255422	0.592741
PAX8	PAX8	PAX8	ENSG00000125618	-0.0315963	1119	0.0779221	0.206283	0.685536
PO3F4	PO3F4	PO3F4	ENSG00000196767	-0.0317764	1563	0.123876	0.279268	0.553978
SHOX2	SHOX2	SHOX2	ENSG00000168779	-0.0317806	1028	0.122877	0.277999	0.555957
HSF4	HSF4	HSF4	ENSG00000102878	-0.0319554	1677	0.122877	0.277999	0.555957
HMGA1	HMGA1	HMGA1	ENSG00000137309	-0.0319783	17348	0.00999001	0.0531136	1.27479
RX	RX	RX	ENSG00000134438	-0.0322556	2652	0.042957	0.14349	0.843178
SMAD4	SMAD4	SMAD4	ENSG00000141646	-0.0323924	4579	0.0669331	0.185667	0.731266
ISL1	ISL1	ISL1	ENSG00000016082	-0.0326057	5812	0.004995	0.0306424	1.51368
HSF2	HSF2	HSF2	ENSG00000025156	-0.0326651	1656	0.0869131	0.220919	0.655768
BARH1	BARH1	BARH1	ENSG00000125492	-0.032766	608	0.133866	0.293493	0.532402
PIT1	PIT1	PIT1	ENSG00000064835	-0.0328343	1334	0.160839	0.323708	0.489847
VAX1	VAX1	VAX1	ENSG00000148704	-0.032971	779	0.0939061	0.231321	0.635785
CR3L1	CR3L1	CR3L1	ENSG00000157613	-0.0330463	1805	0.16983	0.332367	0.478382
TFE3	TFE3	TFE3	ENSG00000068323	-0.0332348	2674	0.266733	0.443166	0.353433
PAX2.S	PAX2.D	PAX2	ENSG00000075891	-0.033836	6123	0.0969031	0.236874	0.625482
MIXL1	MIXL1	MIXL1	ENSG00000185155	-0.0338392	552	0.0769231	0.205343	0.687521
GBX2	GBX2	GBX2	ENSG00000168505	-0.0338817	947	0.111888	0.264387	0.577759
VDR.B	VDR.B	VDR	ENSG00000111424	-0.0342335	5895	0.0719281	0.196112	0.707497
NANOG.S	NANOG.S	NANOG	ENSG00000111704	-0.0347939	2638	0.0649351	0.182505	0.738726
PITX1	PITX1	PITX1	ENSG00000069011	-0.0350709	1012	0.141858	0.302694	0.518996
TBX5	TBX5	TBX5	ENSG00000089225	-0.0352331	3276	0.284715	0.459869	0.337366
RORG	RORG	RORG	ENSG00000143365	-0.0355804	1624	0.017982	0.0764835	1.11643
RAX2	RAX2	RAX2	ENSG00000173976	-0.0357371	755	0.0629371	0.180873	0.742626
ISL2	ISL2	ISL2	ENSG00000159556	-0.0357509	885	0.04995	0.156986	0.804139
ISX	ISX	ISX	ENSG00000175329	-0.035901	1031	0.0669331	0.185667	0.731266
FOXA3	FOXA3	FOXA3	ENSG00000170608	-0.0360122	3599	0.232767	0.40528	0.392245
NKX21	NKX21	NKX21	ENSG00000136352	-0.0361018	2581	0.010989	0.0552046	1.25802
USF1	USF1	USF1	ENSG00000158773	-0.0364567	2424	0.276723	0.450381	0.34642
DRGX	DRGX	DRGX	ENSG00000165606	-0.0364657	677	0.048951	0.154608	0.810769
FOXA1	FOXA1	FOXA1	ENSG00000129514	-0.0371612	1624	0.320679	0.497794	0.30295
YBOX1	YBOX1	YBOX1	ENSG00000065978	-0.0372235	2581	0.0869131	0.220919	0.655768
P5F1B	P5F1B	P5F1B	ENSG00000212993	-0.0375721	1644	0.0569431	0.172179	0.764021
PO4F2	PO4F2	PO4F2	ENSG00000151615	-0.0378246	808	0.048951	0.154608	0.810769
TBX4	TBX4	TBX4	ENSG00000121075	-0.0378872	1491	0.118881	0.275804	0.559399
RORA	RORA	RORA	ENSG00000069667	-0.038244	1123	0.011988	0.0583844	1.2337
GSX1	GSX1	GSX1	ENSG00000169840	-0.0386686	1047	0.146853	0.307188	0.512596
GSX2	GSX2	GSX2	ENSG00000180613	-0.038702	1119	0.142857	0.3028	0.518844
BSH	BSH	BSH	ENSG00000188909	-0.0387435	715	0.032967	0.120188	0.920138
NFYA	NFYA	NFYA	ENSG00000001167	-0.0388996	3654	0.30969	0.489065	0.310633
HOXA2	HXA2	HOXA2	ENSG00000105996	-0.0390983	551	0.0579421	0.173554	0.760565
GBX1	GBX1	GBX1	ENSG00000164900	-0.0394576	1039	0.0639361	0.182505	0.738726
NFYB	NFYB	NFYB	ENSG00000120837	-0.0397145	3798	0.293706	0.470816	0.327149
BARX2	BARX2	BARX2	ENSG00000043039	-0.0397501	765	0.01998	0.0817132	1.08771
CUX1	CUX1	CUX1	ENSG00000257923	-0.0398224	332	0.296703	0.472062	0.326001
IRX3	IRX3	IRX3	ENSG00000177508	-0.0400759	852	0.002997	0.0214841	1.66788
ARNT	ARNT	ARNT	ENSG00000143437	-0.040168	1510	0.025974	0.0998279	1.00075
KLF1	KLF1	KLF1	ENSG00000105610	-0.040199	12502	0.037962	0.133076	0.875901
PPARG.A	PPARG.S	PPARG	ENSG00000132170	-0.0403844	4093	0.014985	0.0678045	1.16874
UNC4	UNC4	UNC4	ENSG00000164853	-0.0406712	919	0.041958	0.141636	0.848826
NFYC	NFYC	NFYC	ENSG00000066136	-0.0408043	3538	0.216783	0.39292	0.405696
KLF14	KLF14	KLF14	ENSG00000266265	-0.0409357	11252	0.013986	0.0651319	1.18621
VENTX	VENTX	VENTX	ENSG00000151650	-0.0410642	937	0.031968	0.118579	0.925992
FOXO3	FOXO3	FOXO3	ENSG00000118689	-0.0413564	2627	0.0879121	0.222571	0.652531
DDIT3	DDIT3	DDIT3	ENSG00000175197	-0.0413694	1285	0.013986	0.0651319	1.18621
USF2	USF2	USF2	ENSG00000105698	-0.0414303	4122	0.100899	0.243839	0.612896
MITF	MITF	MITF	ENSG00000187098	-0.0416288	1881	0.163836	0.326648	0.48592
NR1D1	NR1D1	NR1D1	ENSG00000126368	-0.0417405	1201	0.004995	0.0306424	1.51368
FOXO1	FOXO1	FOXO1	ENSG00000150907	-0.0417707	7112	0.0649351	0.182505	0.738726
HME1	HME1	HME1	ENSG00000163064	-0.0418279	758	0.046953	0.152061	0.817982
FOXG1	FOXG1	FOXG1	ENSG00000176165	-0.0418957	6556	0.00999001	0.0531136	1.27479
DMBX1	DMBX1	DMBX1	ENSG00000197587	-0.0426745	1017	0.0649351	0.182505	0.738726
DLX6	DLX6	DLX6	ENSG00000006377	-0.0427475	1128	0.047952	0.154512	0.811037
MSX1	MSX1	MSX1	ENSG00000163132	-0.0430646	1160	0.040959	0.140494	0.852342
ALX3	ALX3	ALX3	ENSG00000156150	-0.0431944	729	0.00999001	0.0531136	1.27479
FOXA2	FOXA2	FOXA2	ENSG00000125798	-0.0435035	1929	0.255744	0.432798	0.363715
NKX61	NKX61	NKX61	ENSG00000163623	-0.0435445	1401	0.021978	0.0887467	1.05185
LHX4	LHX4	LHX4	ENSG00000121454	-0.0435625	791	0.11988	0.276114	0.558912
HOXB13	HXB13	HOXB13	ENSG00000159184	-0.0436078	1324	0.12987	0.288701	0.539552
NR6A1	NR6A1	NR6A1	ENSG00000148200	-0.0437549	1979	0.017982	0.0764835	1.11643
PAX5.S	PAX5.A	PAX5	ENSG00000196092	-0.0438906	17419	0.00699301	0.0416966	1.3799
BMAL1	BMAL1	BMAL1	ENSG00000133794	-0.0439544	1847	0.100899	0.243839	0.612896
SOX2	SOX2	SOX2	ENSG00000181449	-0.0440107	1689	0.000999001	0.0115884	1.93598
NR1I2.C	NR1I2.S	NR1I2	ENSG00000144852	-0.0441844	1931	0.012987	0.0618337	1.20877
BHE40	BHE40	BHE40	ENSG00000134107	-0.044234	1476	0.196803	0.369295	0.432626
HOXC12	HXC12	HOXC12	ENSG00000123407	-0.044269	1052	0.254745	0.432254	0.364261
JUN	JUN	JUN	ENSG00000177606	-0.0443215	6174	0.647353	0.783702	0.105849
RFX5	RFX5	RFX5	ENSG00000143390	-0.0448001	7782	0.003996	0.0265568	1.57582
ZFHX3	ZFHX3	ZFHX3	ENSG00000140836	-0.0448892	813	0.113886	0.268116	0.571678
HEY1	HEY1	HEY1	ENSG00000164683	-0.0449507	1767	0.0549451	0.167727	0.775397
CEBPZ	CEBPZ	CEBPZ	ENSG00000115816	-0.045059	2923	0.141858	0.302694	0.518996
P53	P53	P53	ENSG00000141510	-0.0451161	2805	0.018981	0.0781283	1.10719
FOXF1	FOXF1	FOXF1	ENSG00000103241	-0.0451276	2463	0.141858	0.302694	0.518996
FOXM1	FOXM1	FOXM1	ENSG00000111206	-0.045396	3286	0.038961	0.135831	0.867
CXXC1	CXXC1	CXXC1	ENSG00000154832	-0.0455124	2697	0.003996	0.0265568	1.57582
HOXB2	HXB2	HOXB2	ENSG00000173917	-0.0456693	1739	0.015984	0.0708181	1.14986
TBX2	TBX2	TBX2	ENSG00000121068	-0.0461438	4826	0.010989	0.0552046	1.25802
NR1I3.C	NR1I3.C	NR1I3	ENSG00000143257	-0.0467289	2107	0.00799201	0.047212	1.32595
LMX1A	LMX1A	LMX1A	ENSG00000162761	-0.0467827	2008	0.031968	0.118579	0.925992
TEAD4	TEAD4	TEAD4	ENSG00000197905	-0.0481628	2912	0.024975	0.0971589	1.01252
FOXJ3.A	FOXJ3.S	FOXJ3	ENSG00000198815	-0.0482678	6232	0.00999001	0.0531136	1.27479
HNF6	HNF6	HNF6	ENSG00000169856	-0.0482708	1015	0.011988	0.0583844	1.2337
FOSL2	FOSL2	FOSL2	ENSG00000075426	-0.0483022	5249	0.637363	0.774547	0.110952
TEF	TEF	TEF	ENSG00000167074	-0.0485154	1086	0.010989	0.0552046	1.25802
ATF6A	ATF6A	ATF6A	ENSG00000118217	-0.0485781	2487	0.040959	0.140494	0.852342
HNF1A	HNF1A	HNF1A	ENSG00000135100	-0.0486328	829	0.003996	0.0265568	1.57582
TFEB	TFEB	TFEB	ENSG00000112561	-0.0486668	1772	0.223776	0.397248	0.400938
FOXP2	FOXP2	FOXP2	ENSG00000128573	-0.0488441	1993	0.013986	0.0651319	1.18621
CRX	CRX	CRX	ENSG00000105392	-0.0491534	1479	0.014985	0.0678045	1.16874
DLX4	DLX4	DLX4	ENSG00000108813	-0.0491608	981	0.004995	0.0306424	1.51368
ATF3	ATF3	ATF3	ENSG00000162772	-0.0494039	2349	0.0609391	0.179166	0.746743
LHX3	LHX3	LHX3	ENSG00000107187	-0.0496574	864	0.120879	0.277413	0.556873
PO3F1	PO3F1	PO3F1	ENSG00000185668	-0.049674	1278	0.002997	0.0214841	1.66788
HES5	HES5	HES5	ENSG00000197921	-0.0497105	1502	0.048951	0.154608	0.810769
HOXD3	HXD3	HOXD3	ENSG00000128652	-0.0499138	498	0.012987	0.0618337	1.20877
IRF8	IRF8	IRF8	ENSG00000140968	-0.0500883	8128	0.545455	0.697275	0.156596
FOXF2	FOXF2	FOXF2	ENSG00000137273	-0.05035	1738	0.125874	0.281781	0.550088
ESR2.A	ESR2.A	ESR2	ENSG00000140009	-0.0504798	5905	0.011988	0.0583844	1.2337
LBX2	LBX2	LBX2	ENSG00000179528	-0.0515814	565	0.018981	0.0781283	1.10719
PO6F1	PO6F1	PO6F1	ENSG00000184271	-0.0518236	1176	0.000999001	0.0115884	1.93598
PAX4	PAX4	PAX4	ENSG00000106331	-0.0521497	503	0.048951	0.154608	0.810769
HOXB3	HXB3	HOXB3	ENSG00000120093	-0.0521976	1078	0.004995	0.0306424	1.51368
HOXD13	HXD13	HOXD13	ENSG00000128714	-0.0521992	1299	0.00899101	0.0503181	1.29828
NKX62	NKX62	NKX62	ENSG00000148826	-0.0522514	606	0.0679321	0.187622	0.726716
FUBP1	FUBP1	FUBP1	ENSG00000162613	-0.0523331	4964	0.00999001	0.0531136	1.27479
LMX1B	LMX1B	LMX1B	ENSG00000136944	-0.0527194	1592	0.00899101	0.0503181	1.29828
HOXC11	HXC11	HOXC11	ENSG00000123388	-0.0528949	501	0.233766	0.40528	0.392245
TBX3	TBX3	TBX3	ENSG00000135111	-0.0529701	3264	0.026973	0.103047	0.986966
PAX2.D	PAX2.D	PAX2	ENSG00000075891	-0.0532365	883	0.14985	0.310404	0.508073
OTX2	OTX2	OTX2	ENSG00000165588	-0.0532436	995	0.010989	0.0552046	1.25802
DLX3	DLX3	DLX3	ENSG00000064195	-0.0537506	685	0.010989	0.0552046	1.25802
FOXJ3.S	FOXJ3.S	FOXJ3	ENSG00000198815	-0.0540253	5240	0.012987	0.0618337	1.20877
HBP1	HBP1	HBP1	ENSG00000105856	-0.0541459	1191	0.044955	0.147842	0.830203
HES7	HES7	HES7	ENSG00000179111	-0.0544601	2023	0.020979	0.0852523	1.06929
FOXQ1	FOXQ1	FOXQ1	ENSG00000164379	-0.0547318	2975	0.033966	0.121743	0.914554
MLX	MLX	MLX	ENSG00000108788	-0.0550618	866	0.107892	0.256848	0.590324
KLF4	KLF4	KLF4	ENSG00000136826	-0.0552111	18263	0.001998	0.0157373	1.80307
HOXD12	HXD12	HOXD12	ENSG00000170178	-0.0553472	1054	0.043956	0.146062	0.835462
PKNX1	PKNX1	PKNX1	ENSG00000160199	-0.0554269	1069	0.018981	0.0781283	1.10719
HOXD11	HXD11	HOXD11	ENSG00000128713	-0.0574324	1587	0.03996	0.138557	0.858371
BATF.S	BATF.A	BATF	ENSG00000156127	-0.0576425	4713	0.536464	0.688556	0.16206
GFI1B	GFI1B	GFI1B	ENSG00000165702	-0.057891	1610	0.00899101	0.0503181	1.29828
HNF1B	HNF1B	HNF1B	ENSG00000275410	-0.0593798	733	0.000999001	0.0115884	1.93598
FOXC1	FOXC1	FOXC1	ENSG00000054598	-0.059672	1369	0.203796	0.376875	0.423802
FOXD3	FOXD3	FOXD3	ENSG00000187140	-0.0601779	6185	0.028971	0.110021	0.958525
NKX25	NKX25	NKX25	ENSG00000183072	-0.060377	10511	0.000999001	0.0115884	1.93598
ATF2	ATF2	ATF2	ENSG00000115966	-0.0610834	1165	0.272727	0.448273	0.348457
JUND	JUND	JUND	ENSG00000130522	-0.0614929	5445	0.546454	0.697275	0.156596
FOXD2	FOXD2	FOXD2	ENSG00000186564	-0.0617039	1849	0.000999001	0.0115884	1.93598
ATF7	ATF7	ATF7	ENSG00000170653	-0.0641185	809	0.261738	0.439445	0.357096
JUNB	JUNB	JUNB	ENSG00000171223	-0.0649173	5912	0.519481	0.678902	0.168193
FOXJ2	FOXJ2	FOXJ2	ENSG00000065970	-0.0650732	4061	0.0699301	0.192308	0.716003
CR3L2	CR3L2	CR3L2	ENSG00000182158	-0.0658953	1074	0.033966	0.121743	0.914554
BATF3	BATF3	BATF3	ENSG00000123685	-0.0660079	264	0.031968	0.118579	0.925992
FOXD1	FOXD1	FOXD1	ENSG00000251493	-0.0660642	1428	0.014985	0.0678045	1.16874
ESR1.S	ESR1.S	ESR1	ENSG00000091831	-0.0665191	4960	0.002997	0.0214841	1.66788
FOXB1	FOXB1	FOXB1	ENSG00000171956	-0.0676146	1286	0.004995	0.0306424	1.51368
CREM	CREM	CREM	ENSG00000095794	-0.0679977	1659	0.0939061	0.231321	0.635785
FOSL1	FOSL1	FOSL1	ENSG00000175592	-0.0681288	6967	0.509491	0.67571	0.17024
JDP2	JDP2	JDP2	ENSG00000140044	-0.0685341	961	0.22977	0.402729	0.394987
ESR2.S	ESR2.A	ESR2	ENSG00000140009	-0.0691261	10031	0.002997	0.0214841	1.66788
CREB3	CREB3	CREB3	ENSG00000107175	-0.0691615	762	0.136863	0.298016	0.52576
PAX3	PAX3	PAX3	ENSG00000135903	-0.0694316	299	0.0609391	0.179166	0.746743
ATF1	ATF1	ATF1	ENSG00000123268	-0.0694651	1000	0.240759	0.412915	0.384139
GFI1	GFI1	GFI1	ENSG00000162676	-0.0698246	1861	0.001998	0.0157373	1.80307
ERR1	ERR1	ERR1	ENSG00000173153	-0.0700214	9212	0.004995	0.0306424	1.51368
CREB5	CREB5	CREB5	ENSG00000146592	-0.0701881	925	0.211788	0.387881	0.411302
RARA.C	RARA.C	RARA	ENSG00000131759	-0.0708096	2954	0.00999001	0.0531136	1.27479
HMX1	HMX1	HMX1	ENSG00000215612	-0.0716364	1202	0.000999001	0.0115884	1.93598
CREB1	CREB1	CREB1	ENSG00000118260	-0.0724966	1035	0.181818	0.348348	0.457986
HNF4A	HNF4A	HNF4A	ENSG00000101076	-0.0726944	2769	0.001998	0.0157373	1.80307
E4F1	E4F1	E4F1	ENSG00000167967	-0.0736761	671	0.117882	0.274485	0.561482
PAX7	PAX7	PAX7	ENSG00000009709	-0.0737474	404	0.030969	0.116913	0.932138
ESR1.A	ESR1.S	ESR1	ENSG00000091831	-0.0742666	3248	0.001998	0.0157373	1.80307
GSC	GSC	GSC	ENSG00000133937	-0.075563	571	0.002997	0.0214841	1.66788
RXRA	RXRA	RXRA	ENSG00000186350	-0.0769045	3419	0.001998	0.0157373	1.80307
SMRC1	SMRC1	SMRC1	ENSG00000173473	-0.0769486	7121	0.416583	0.597259	0.223837
P73.A	P73.S	P73	ENSG00000078900	-0.0786675	3907	0.000999001	0.0115884	1.93598
FOSB	FOSB	FOSB	ENSG00000125740	-0.0789491	6191	0.453546	0.634567	0.197522
XBP1	XBP1	XBP1	ENSG00000100219	-0.0791646	545	0.001998	0.0157373	1.80307
FOXO4	FOXO4	FOXO4	ENSG00000184481	-0.0804253	1902	0.004995	0.0306424	1.51368
PPARD	PPARD	PPARD	ENSG00000112033	-0.0829407	2958	0.001998	0.0157373	1.80307
PAX5.A	PAX5.A	PAX5	ENSG00000196092	-0.0833527	8671	0.000999001	0.0115884	1.93598
FOXL1	FOXL1	FOXL1	ENSG00000176678	-0.0845183	5592	0.000999001	0.0115884	1.93598
BATF.A	BATF.A	BATF	ENSG00000156127	-0.0871615	2023	0.190809	0.360166	0.443497
NR1H2	NR1H2	NR1H2	ENSG00000131408	-0.087198	2394	0.000999001	0.0115884	1.93598
HNF4G	HNF4G	HNF4G	ENSG00000164749	-0.0873283	2939	0.000999001	0.0115884	1.93598
CENPB	CENPB	CENPB	ENSG00000125817	-0.0886421	284	0.001998	0.0157373	1.80307
STF1	STF1	STF1	ENSG00000136931	-0.0900474	4851	0.001998	0.0157373	1.80307
NR5A2	NR5A2	NR5A2	ENSG00000116833	-0.0906298	3768	0.001998	0.0157373	1.80307
NOTO	NOTO	NOTO	ENSG00000214513	-0.0912928	570	0.002997	0.0214841	1.66788
ERR3	ERR3	ERR3	ENSG00000196482	-0.094865	1686	0.000999001	0.0115884	1.93598
FOS	FOS	FOS	ENSG00000170345	-0.0952722	5041	0.400599	0.578241	0.237891
LHX6	LHX6	LHX6	ENSG00000106852	-0.0964568	704	0.000999001	0.0115884	1.93598
NR2C2	NR2C2	NR2C2	ENSG00000177463	-0.0976322	4014	0.000999001	0.0115884	1.93598
PPARA.S	PPARA.C	PPARA	ENSG00000186951	-0.0976701	10713	0.000999001	0.0115884	1.93598
NR4A1	NR4A1	NR4A1	ENSG00000123358	-0.10103	2220	0.000999001	0.0115884	1.93598
NR4A2	NR4A2	NR4A2	ENSG00000153234	-0.101641	2294	0.000999001	0.0115884	1.93598
KLF12	KLF12	KLF12	ENSG00000118922	-0.101816	6903	0.000999001	0.0115884	1.93598
PPARG.S	PPARG.S	PPARG	ENSG00000132170	-0.103011	1964	0.000999001	0.0115884	1.93598
THA.S	THA.S	THA	ENSG00000126351	-0.103635	5706	0.001998	0.0157373	1.80307
THB.S	THB.C	THB	ENSG00000151090	-0.103971	3910	0.001998	0.0157373	1.80307
ERR2	ERR2	ERR2	ENSG00000119715	-0.105928	3771	0.001998	0.0157373	1.80307
NR1H4	NR1H4	NR1H4	ENSG00000012504	-0.106791	1928	0.000999001	0.0115884	1.93598
THB.C	THB.C	THB	ENSG00000151090	-0.106815	5833	0.001998	0.0157373	1.80307
RXRB	RXRB	RXRB	ENSG00000204231	-0.109672	5370	0.002997	0.0214841	1.66788
SRF	SRF	SRF	ENSG00000112658	-0.109773	6273	0.000999001	0.0115884	1.93598
COT1.B	COT1.B	COT1	ENSG00000175745	-0.110075	2952	0.000999001	0.0115884	1.93598
RARG.C	RARG.C	RARG	ENSG00000172819	-0.110293	5275	0.000999001	0.0115884	1.93598
COT2.A	COT2.S	COT2	ENSG00000185551	-0.112815	3508	0.000999001	0.0115884	1.93598
RARG.S	RARG.C	RARG	ENSG00000172819	-0.112815	13702	0.000999001	0.0115884	1.93598
VDR.S	VDR.B	VDR	ENSG00000111424	-0.112815	13702	0.000999001	0.0115884	1.93598
RARA.S	RARA.C	RARA	ENSG00000131759	-0.113521	13702	0.000999001	0.0115884	1.93598
ZBED1	ZBED1	ZBED1	ENSG00000214717	-0.113812	90	0.0989011	0.240836	0.618279
NR4A3	NR4A3	NR4A3	ENSG00000119508	-0.117865	3005	0.001998	0.0157373	1.80307
COT2.S	COT2.S	COT2	ENSG00000185551	-0.118638	3210	0.000999001	0.0115884	1.93598
PPARA.C	PPARA.C	PPARA	ENSG00000186951	-0.127119	3422	0.000999001	0.0115884	1.93598
MYBA	MYBA	MYBA	ENSG00000185697	-0.127219	144	0.000999001	0.0115884	1.93598
THA.D	THA.S	THA	ENSG00000126351	-0.127738	5849	0.000999001	0.0115884	1.93598
NR2C1	NR2C1	NR2C1	ENSG00000120798	-0.128198	3164	0.000999001	0.0115884	1.93598
RXRG	RXRG	RXRG	ENSG00000143171	-0.131827	2057	0.000999001	0.0115884	1.93598
COT1.S	COT1.B	COT1	ENSG00000175745	-0.145533	2345	0.000999001	0.0115884	1.93598
RARB	RARB	RARB	ENSG00000077092	-0.148988	7655	0.000999001	0.0115884	1.93598
PITX2	PITX2	PITX2	ENSG00000164093	-0.158206	6316	0.000999001	0.0115884	1.93598
CEBPE	CEBPE	CEBPE	ENSG00000092067	-0.186251	533	0.001998	0.0157373	1.80307
NFIL3	NFIL3	NFIL3	ENSG00000165030	-0.188005	709	0.000999001	0.0115884	1.93598
GMEB2	GMEB2	GMEB2	ENSG00000101216	-0.189653	256	0.000999001	0.0115884	1.93598
DBP	DBP	DBP	ENSG00000105516	-0.242211	1333	0.000999001	0.0115884	1.93598
HLF	HLF	HLF	ENSG00000108924	-0.243921	1026	0.000999001	0.0115884	1.93598
CEBPG	CEBPG	CEBPG	ENSG00000153879	-0.282382	2170	0.000999001	0.0115884	1.93598
CEBPB	CEBPB	CEBPB	ENSG00000172216	-0.291416	2031	0.001998	0.0157373	1.80307
CEBPA	CEBPA	CEBPA	ENSG00000245848	-0.299955	2637	0.001998	0.0157373	1.80307
CEBPD	CEBPD	CEBPD	ENSG00000221869	-0.310334	1650	0.000999001	0.0115884	1.93598
