# Supplementary material for: CDK7/12/13 inhibition targets an oscillating leukemia stem cell network and synergizes with venetoclax in acute myeloid leukemia
Source: EMBO Mol Med. 2022 Mar 7;14(4):e14990. doi: 10.15252/emmm.202114990 (PMC8988201; doi:10.15252/emmm.202114990)
Supplement: Supplementary file 5 — Dataset EV4 [file EMMM-14-e14990-s003.xlsx]

## Sheet: Sheet1
Dataset EV4. GPR56, TCF4, and SNAI1 expression in public datasets.
GSE38236: Snail1 KD in mouse primary myoblasts
gene	chr	start	end	siSnai1_count	siScr_count	logConc	logFC	p.value	corr_p.value
Gpr56	chr8	97508503	97538091	57065	63177	-14.0625	-0.29544	7.68e-07	0.0161561
Tcf4	chr18	69504146	69847621	169892	149298	-12.6551	0.0377759	0.299591	1
Snai1	chr2	167363727	167368311	8262	12546	-16.6226	-0.751312	2.51e-07	0.0052827
GSE70872: KD of Itf2/Tcf4 in mouse neuronal stem cells
Ensembl_Gene_ID	Gene_Symbol	WT_RPKM	WT_RPKM_sd	Tcf4_sh1_FoldChange	Tcf4_sh1_padj
ENSMUSG00000042821	Snai1	0.149169	0.043425	-1.01967	0.035478
ENSMUSG00000031785	Gpr56	64.5463	2.2168	-2.08711	7.73527e-215
ENSMUSG00000053477	Tcf4	18.7192	0.474687	-1.71032	7.64035e-124
Torshizi et al.	PMID_31535015 Table S07
Transcript ID	Gene	-LogFC	PVal	FDR
ENSG00000196628	TCF4	1.59914	5.78e-107	2.86e-103
ENSG00000205336	ADGRG1/GPR56	0.742516	4.35e-31	6.95e-29
