# Supplementary material for: CDK7/12/13 inhibition targets an oscillating leukemia stem cell network and synergizes with venetoclax in acute myeloid leukemia
Source: EMBO Mol Med. 2022 Mar 7;14(4):e14990. doi: 10.15252/emmm.202114990 (PMC8988201; doi:10.15252/emmm.202114990)
Supplement: Supplementary file 6 — Dataset EV5 [file EMMM-14-e14990-s007.xlsx]

## Sheet: Sheet2
Dataset EV5. Enrichment analyses for the peaks that are more accessible in GPR56high
Terms associated with Wnt and Hh pathways
ID	ontology	Hyper_Foreground_Gene_Hits	Hyper_Background_Gene_Hits	Total_Genes_Annotated	Hyper_Raw_PValue	Hyper_Adjp_BH	comparison
WNT_UP.V1_DN	MSigDB Oncogenic Signatures	112	170	171	0.0251694	0.138431	high_vs_low_all
WNT_UP.V1_DN	MSigDB Oncogenic Signatures	99	170	171	0.010917	0.0803674	high_vs_low_onlyPos
WILLERT_WNT_SIGNALING	MSigDB Perturbation	13	22	22	5.82571e-06	0.000529667	high_vs_low_onlyNeg
LABBE_TARGETS_OF_TGFB1_AND_WNT3A_DN	MSigDB Perturbation	31	108	109	0.0140404	0.104873	high_vs_low_onlyNeg
PID_HEDGEHOG_GLIPATHWAY	MSigDB Pathway	41	47	47	0.00286472	0.0461149	high_vs_low_all
YAUCH_HEDGEHOG_SIGNALING_PARACRINE_DN	MSigDB Perturbation	172	247	250	0.00815455	0.0838897	high_vs_low_all
PID_HEDGEHOG_GLIPATHWAY	MSigDB Pathway	38	47	47	0.00208844	0.0311505	high_vs_low_onlyPos
BIOCARTA_SHH_PATHWAY	MSigDB Pathway	12	16	16	0.0221549	0.151526	high_vs_low_onlyPos
MsigDB terms originating from the Pathway Interaction Database
ID	name	Hyper_Total_Regions	Hyper_Expected	Hyper_Foreground_Region_Hits	Hyper_Fold_Enrichment	Hyper_Region_Set_Coverage	Hyper_Term_Region_Coverage	Hyper_Foreground_Gene_Hits	Hyper_Background_Gene_Hits	Total_Genes_Annotated	Hyper_Raw_PValue	Hyper_Adjp_BH
PID_AR_PATHWAY	Coregulation of Androgen receptor activity	2588	220.758	333	1.50844	0.0157768	0.128671	40	63	63	5.94941e-14	7.85322e-11
PID_S1P_S1P1_PATHWAY	S1P1 pathway	763	65.0845	107	1.64402	0.00506941	0.140236	18	21	21	3.1491e-07	0.00010392
PID_DELTANP63PATHWAY	Validated transcriptional targets of deltaNp63 isoforms	1803	153.797	209	1.35893	0.00990193	0.115918	35	47	47	4.83461e-06	0.00106362
PID_CDC42_REG_PATHWAY	Regulation of CDC42 activity	1007	85.8979	127	1.4785	0.00601696	0.126117	23	30	30	7.43771e-06	0.00122722
PID_HIF1_TFPATHWAY	HIF-1-alpha transcription factor network	2973	253.599	321	1.26578	0.0152082	0.107972	45	66	66	9.73413e-06	0.00142767
PID_ATF2_PATHWAY	ATF-2 transcription factor network	2442	208.304	265	1.27218	0.0125551	0.108518	38	59	59	3.87027e-05	0.00340584
PID_S1P_S1P4_PATHWAY	S1P4 pathway	401	34.2056	58	1.69563	0.0027479	0.144638	10	14	14	5.81853e-05	0.00442528
PID_RAC1_REG_PATHWAY	Regulation of RAC1 activity	1757	149.874	197	1.31444	0.0093334	0.112123	31	38	38	6.09409e-05	0.00442528
PID_CASPASE_PATHWAY	Caspase cascade in apoptosis	1717	146.462	190	1.29727	0.00900175	0.110658	39	52	52	0.00016161	0.00861358
PID_NETRIN_PATHWAY	Netrin-mediated signaling events	1482	126.416	167	1.32104	0.00791207	0.112686	26	32	32	0.000163136	0.00861358
PID_RHOA_REG_PATHWAY	Regulation of RhoA activity	1518	129.487	168	1.29743	0.00795945	0.110672	36	47	47	0.000365203	0.0128627
PID_NFAT_TFPATHWAY	Calcineurin-regulated NFAT-dependent transcription in lymphocytes	2197	187.406	232	1.23795	0.0109916	0.105598	37	47	47	0.000511133	0.015334
PID_S1P_S1P3_PATHWAY	S1P3 pathway	1175	100.228	133	1.32697	0.00630123	0.113192	23	29	29	0.000581832	0.0167239
PID_HIVNEFPATHWAY	HIV-1 Nef: Negative effector of Fas and TNF-alpha	1024	87.348	118	1.35092	0.00559056	0.115234	21	34	34	0.000595473	0.0167239
PID_FAK_PATHWAY	Signaling events mediated by focal adhesion kinase	2715	231.592	277	1.19607	0.0131236	0.102026	50	59	59	0.00122909	0.0239991
PID_VEGFR1_2_PATHWAY	Signaling events mediated by VEGFR1 and VEGFR2	2513	214.361	258	1.20358	0.0122234	0.102666	49	69	69	0.0012641	0.0239991
PID_SYNDECAN_4_PATHWAY	Syndecan-4-mediated signaling events	1392	118.739	151	1.2717	0.00715402	0.108477	26	32	32	0.00154701	0.0265434
PID_LYSOPHOSPHOLIPID_PATHWAY	LPA receptor mediated events	2588	220.758	264	1.19588	0.0125077	0.102009	50	66	66	0.00157883	0.0265434
PID_CD8TCRPATHWAY	TCR signaling in naive CD8+ T cells	1896	161.73	199	1.23044	0.00942815	0.104958	35	52	52	0.00158342	0.0265434
PID_PDGFRBPATHWAY	PDGFR-beta signaling pathway	4501	383.939	440	1.14602	0.0208462	0.097756	95	130	130	0.00164833	0.0271974
PID_HEDGEHOG_GLIPATHWAY	Hedgehog signaling events mediated by Gli proteins	1476	125.904	158	1.25493	0.00748567	0.107046	38	47	47	0.00208844	0.0311505
PID_RXR_VDR_PATHWAY	RXR and RAR heterodimerization with other nuclear receptor	990	84.4478	111	1.31442	0.00525892	0.112121	17	26	26	0.0021003	0.0311505
PID_GLYPICAN_1PATHWAY	Glypican 1 network	1315	112.171	142	1.26593	0.00672763	0.107985	24	27	27	0.00245218	0.0351834
PID_TXA2PATHWAY	Thromboxane A2 receptor signaling	2028	172.99	209	1.20816	0.00990193	0.103057	48	56	57	0.00284852	0.0385046
PID_EPOPATHWAY	EPO signaling pathway	1504	128.292	159	1.23936	0.00753305	0.105718	27	34	34	0.00327298	0.0419449
PID_S1P_S1P2_PATHWAY	S1P2 pathway	985	84.0213	109	1.29729	0.00516416	0.11066	19	24	24	0.00343321	0.0435754
PID_HES_HEYPATHWAY	Notch-mediated HES/HEY network	2076	177.084	211	1.19152	0.00999668	0.101638	33	48	48	0.0049701	0.0558292
PID_RET_PATHWAY	Signaling events regulated by Ret tyrosine kinase	1709	145.779	175	1.20045	0.00829109	0.102399	33	39	39	0.00736193	0.0733176
PID_EPHRINBREVPATHWAY	Ephrin B reverse signaling	1401	119.506	146	1.22169	0.00691714	0.104211	25	30	30	0.00752555	0.0733176
PID_ILK_PATHWAY	Integrin-linked kinase signaling	1550	132.216	160	1.21014	0.00758042	0.103226	32	45	45	0.00755393	0.0733176
PID_ALK1PATHWAY	ALK1 signaling events	992	84.6184	107	1.2645	0.00506941	0.107863	19	26	26	0.00777051	0.0748691
PID_MYC_REPRESSPATHWAY	Validated targets of C-MYC transcriptional repression	2633	224.597	260	1.15763	0.0123182	0.0987467	43	62	63	0.0081079	0.0769958
PID_RAS_PATHWAY	Regulation of Ras family activation	1173	100.058	124	1.23928	0.00587483	0.105712	22	31	31	0.00839863	0.079187
PID_INTEGRIN4_PATHWAY	Alpha6 beta4 integrin-ligand interactions	415	35.3998	50	1.41244	0.00236888	0.120482	9	11	11	0.0087855	0.0819222
PID_P38ALPHABETADOWNSTREAMPATHWAY	Signaling mediated by p38-alpha and p38-beta	1602	136.652	164	1.20013	0.00776993	0.102372	25	38	38	0.00925202	0.0848102
PID_KITPATHWAY	Signaling events mediated by Stem cell factor receptor (c-Kit)	2397	204.466	237	1.15912	0.0112285	0.0988736	35	52	52	0.0103962	0.0939932
PID_TCR_PATHWAY	TCR signaling in naive CD4+ T cells	2247	191.671	223	1.16345	0.0105652	0.0992434	44	65	65	0.0108322	0.0966114
PID_NECTIN_PATHWAY	Nectin adhesion pathway	1181	100.74	123	1.22096	0.00582745	0.104149	24	30	30	0.0132681	0.110006
PID_VEGF_VEGFR_PATHWAY	VEGF and VEGFR signaling network	617	52.6306	69	1.31103	0.00326906	0.111831	8	10	10	0.0133341	0.110006
PID_LPA4_PATHWAY	LPA4-mediated signaling events	784	66.8758	85	1.27101	0.0040271	0.108418	12	15	15	0.0141539	0.115328
PID_FANCONI_PATHWAY	Fanconi anemia pathway	1070	91.2719	112	1.2271	0.0053063	0.104673	23	46	46	0.0151795	0.122176
PID_BCR_5PATHWAY	BCR signaling pathway	2632	224.512	256	1.14025	0.0121287	0.0972644	43	65	65	0.0161424	0.127593
PID_CMYB_PATHWAY	C-MYB transcription factor network	3993	340.606	379	1.11272	0.0179561	0.0949161	58	84	84	0.0162708	0.127842
PID_TCRCALCIUMPATHWAY	Calcium signaling in the CD4+ TCR pathway	1120	95.5369	116	1.21419	0.00549581	0.103571	21	29	29	0.018191	0.136432
PID_VEGFR1_PATHWAY	VEGFR1 specific signals	1275	108.758	130	1.19531	0.00615909	0.101961	17	26	26	0.0205335	0.147306
PID_ENDOTHELINPATHWAY	Endothelins	2969	253.258	284	1.12139	0.0134553	0.0956551	49	63	63	0.0242033	0.159939
PID_IL12_STAT4PATHWAY	IL12 signaling mediated by STAT4	1026	87.5186	106	1.21117	0.00502203	0.103314	26	33	33	0.0243425	0.159939
PID_BMPPATHWAY	BMP receptor signaling	1991	169.834	195	1.14818	0.00923864	0.0979407	34	42	42	0.0251781	0.160357
PID_CD40_PATHWAY	CD40/CD40L signaling	1199	102.276	122	1.19285	0.00578007	0.101751	23	30	30	0.0253553	0.160357
PID_S1P_META_PATHWAY	Sphingosine 1-phosphate (S1P) pathway	721	61.5019	77	1.25199	0.00364808	0.106796	14	21	21	0.0253899	0.160357
PID_FOXOPATHWAY	FoxO family signaling	2003	170.857	196	1.14715	0.00928602	0.0978532	36	49	49	0.0256171	0.161022
PID_SYNDECAN_2_PATHWAY	Syndecan-2-mediated signaling events	1101	93.9162	112	1.19255	0.0053063	0.101726	25	33	33	0.0310172	0.184427
PID_TNFPATHWAY	TNF receptor signaling pathway	1625	19.1696	33	1.72147	0.0113052	0.0203077	17	46	46	0.00231815	0.179998
Gene Ontology (GO) for Biological Processes
ID	name	Hyper_Total_Regions	Hyper_Expected	Hyper_Foreground_Region_Hits	Hyper_Fold_Enrichment	Hyper_Region_Set_Coverage	Hyper_Term_Region_Coverage	Hyper_Foreground_Gene_Hits	Hyper_Background_Gene_Hits	Total_Genes_Annotated	Hyper_Raw_PValue	Hyper_Adjp_BH
GO:0035082	axoneme assembly	256	21.837	46	2.10652	0.00217937	0.179688	7	12	12	1.21042e-06	0.000486028
GO:0045606	positive regulation of epidermal cell differentiation	323	27.5522	53	1.92362	0.00251102	0.164087	7	11	11	3.46005e-06	0.000903073
GO:0006825	copper ion transport	256	21.837	42	1.92334	0.00198986	0.164062	6	15	15	3.34025e-05	0.00341884
GO:1901533	negative regulation of hematopoietic progenitor cell differentiation	259	22.0929	42	1.90106	0.00198986	0.162162	5	19	21	4.40712e-05	0.0040009
GO:0072378	blood coagulation, fibrin clot formation	405	34.5468	61	1.76572	0.00289004	0.150617	13	21	21	1.11987e-05	0.00179869
GO:0048541	Peyer's patch development	545	46.4889	80	1.72084	0.00379021	0.146789	9	11	11	1.54868e-06	0.000502885
GO:0048537	mucosal-associated lymphoid tissue development	560	47.7685	82	1.71661	0.00388497	0.146429	10	12	12	1.27911e-06	0.000486039
GO:0010507	negative regulation of autophagy	738	62.952	105	1.66794	0.00497465	0.142276	14	21	22	2.00094e-07	0.000172637
GO:0006590	thyroid hormone generation	480	40.9444	68	1.66079	0.00322168	0.141667	7	14	14	2.8267e-05	0.00304235
GO:0030949	positive regulation of vascular endothelial growth factor receptor signaling pathway	708	60.393	100	1.65582	0.00473776	0.141243	11	16	16	5.35728e-07	0.000336199
GO:0021801	cerebral cortex radial glia guided migration	550	46.9154	77	1.64125	0.00364808	0.14	10	13	13	1.35017e-05	0.00199356
GO:0090129	positive regulation of synapse maturation	538	45.8918	74	1.61249	0.00350595	0.137546	8	11	11	3.53727e-05	0.00355088
GO:0060571	morphogenesis of an epithelial fold	961	81.9741	132	1.61027	0.00625385	0.137357	18	20	20	5.01797e-08	7.48394e-05
GO:0032793	positive regulation of CREB transcription factor activity	569	48.5361	77	1.58645	0.00364808	0.135325	10	12	13	4.34509e-05	0.00397918
GO:0048715	negative regulation of oligodendrocyte differentiation	695	59.2841	93	1.56872	0.00440612	0.133813	9	11	11	1.20414e-05	0.00184871
GO:0072215	regulation of metanephros development	845	72.0792	113	1.56772	0.00535367	0.133728	18	19	19	1.58958e-06	0.000502885
GO:2001240	negative regulation of extrinsic apoptotic signaling pathway in absence of ligand	690	58.8576	92	1.5631	0.00435874	0.133333	16	23	23	1.53543e-05	0.00213732
GO:1901532	regulation of hematopoietic progenitor cell differentiation	812	69.2643	108	1.55925	0.00511679	0.133005	15	33	35	3.38978e-06	0.000903073
GO:0032331	negative regulation of chondrocyte differentiation	740	63.1226	98	1.55253	0.00464301	0.132432	12	13	13	1.1026e-05	0.00179869
GO:0035924	cellular response to vascular endothelial growth factor stimulus	1095	93.4044	145	1.55239	0.00686976	0.13242	20	24	24	1.10557e-07	0.000115422
GO:0042403	thyroid hormone metabolic process	546	46.5742	72	1.54592	0.00341119	0.131868	9	17	17	0.000165997	0.00978419
GO:0009649	entrainment of circadian clock	578	49.3039	76	1.54146	0.0036007	0.131488	6	11	11	0.000122775	0.00811245
GO:0060251	regulation of glial cell proliferation	670	57.1515	88	1.53977	0.00416923	0.131343	13	16	16	4.00893e-05	0.00376685
GO:0072074	kidney mesenchyme development	702	59.8812	91	1.51968	0.00431137	0.12963	15	16	16	4.89208e-05	0.00422094
GO:0021799	cerebral cortex radially oriented cell migration	825	70.3732	106	1.50626	0.00502203	0.128485	17	20	20	1.8352e-05	0.00229261
GO:0008625	extrinsic apoptotic signaling pathway via death domain receptors	827	70.5438	106	1.50261	0.00502203	0.128174	15	26	26	2.02987e-05	0.00245246
GO:0032459	regulation of protein oligomerization	882	75.2353	113	1.50195	0.00535367	0.128118	16	24	24	1.13718e-05	0.00179881
GO:0038084	vascular endothelial growth factor signaling pathway	735	62.6961	94	1.4993	0.0044535	0.127891	12	13	13	6.17151e-05	0.00519602
GO:0010226	response to lithium ion	792	67.5582	101	1.49501	0.00478514	0.127525	18	23	24	3.80741e-05	0.00371489
GO:2001239	regulation of extrinsic apoptotic signaling pathway in absence of ligand	1183	100.911	150	1.48646	0.00710665	0.126796	26	37	37	8.94346e-07	0.000428225
GO:0009235	cobalamin metabolic process	688	58.687	87	1.48244	0.00412185	0.126453	14	20	20	0.000164548	0.0097607
GO:0007158	neuron cell-cell adhesion	704	60.0518	89	1.48205	0.00421661	0.12642	9	12	12	0.000141106	0.00870321
GO:0060716	labyrinthine layer blood vessel development	737	62.8667	93	1.47932	0.00440612	0.126187	14	19	19	0.000108958	0.00748371
GO:0030947	regulation of vascular endothelial growth factor receptor signaling pathway	1072	91.4425	135	1.47634	0.00639598	0.125933	19	26	26	4.25877e-06	0.00105861
GO:0046677	response to antibiotic	1406	119.933	173	1.44247	0.00819633	0.123044	30	39	39	9.47416e-07	0.000428225
GO:0014003	oligodendrocyte development	1023	87.2627	125	1.43246	0.00592221	0.12219	20	32	32	3.70647e-05	0.00365053
GO:0001782	B cell homeostasis	1040	88.7128	127	1.43159	0.00601696	0.122115	15	20	20	3.32537e-05	0.00341884
GO:0045648	positive regulation of erythrocyte differentiation	1051	89.6511	126	1.40545	0.00596958	0.119886	13	21	21	7.95788e-05	0.00621643
GO:0051965	positive regulation of synapse assembly	1026	87.5186	123	1.40542	0.00582745	0.119883	16	22	22	9.5822e-05	0.00689918
GO:0045747	positive regulation of Notch signaling pathway	960	81.8888	115	1.40434	0.00544843	0.119792	16	19	19	0.000161755	0.00964986
GO:0045604	regulation of epidermal cell differentiation	1026	87.5186	122	1.39399	0.00578007	0.118908	20	30	30	0.000142553	0.00870321
GO:0010976	positive regulation of neuron projection development	2855	243.534	333	1.36737	0.0157768	0.116638	53	66	66	5.33156e-09	5.56615e-05
GO:0018208	peptidyl-proline modification	1229	104.835	143	1.36405	0.006775	0.116355	24	51	51	0.000113151	0.00772088
GO:2001237	negative regulation of extrinsic apoptotic signaling pathway	2037	173.758	236	1.35821	0.0111811	0.115857	46	57	57	1.30355e-06	0.000486039
GO:0035162	embryonic hemopoiesis	1339	114.218	155	1.35706	0.00734353	0.115758	20	25	25	7.79479e-05	0.00616497
GO:0007006	mitochondrial membrane organization	1271	108.417	147	1.35587	0.00696451	0.115657	25	41	41	0.000121192	0.0080589
GO:0051489	regulation of filopodium assembly	1353	115.412	156	1.35168	0.00739091	0.115299	26	33	33	8.97225e-05	0.00664328
GO:0008593	regulation of Notch signaling pathway	1794	153.03	206	1.34614	0.00975979	0.114827	35	42	42	1.01548e-05	0.00175981
GO:0050853	B cell receptor signaling pathway	1462	124.71	167	1.33911	0.00791207	0.114227	25	31	31	8.39501e-05	0.00635101
GO:0030890	positive regulation of B cell proliferation	1617	137.931	184	1.334	0.00871749	0.113791	28	35	35	4.72816e-05	0.00411349
GO:0050803	regulation of synapse structure and activity	2525	215.385	286	1.32786	0.01355	0.113267	42	61	61	7.36699e-07	0.000390929
GO:0045646	regulation of erythrocyte differentiation	1586	135.287	179	1.32311	0.0084806	0.112863	23	35	35	9.06714e-05	0.00665864
GO:0033077	T cell differentiation in thymus	1852	157.977	209	1.32298	0.00990193	0.112851	32	49	49	2.55194e-05	0.00286475
GO:0032835	glomerulus development	2354	200.798	262	1.30479	0.0124129	0.1113	35	45	45	7.48602e-06	0.00142098
GO:0048645	organ formation	1752	149.447	194	1.29812	0.00919126	0.110731	25	28	30	0.000134555	0.00846237
GO:0021983	pituitary gland development	2289	195.254	253	1.29575	0.0119865	0.110529	38	43	43	1.70007e-05	0.00224001
GO:0060113	inner ear receptor cell differentiation	2051	174.952	225	1.28607	0.01066	0.109703	35	44	44	7.41116e-05	0.0059063
GO:0016525	negative regulation of angiogenesis	2033	173.417	223	1.28592	0.0105652	0.10969	45	59	59	7.99768e-05	0.00621643
GO:0001541	ovarian follicle development	1940	165.483	212	1.28109	0.0100441	0.109278	32	48	48	0.000144361	0.00876238
GO:0050807	regulation of synapse organization	2208	188.344	241	1.27957	0.011418	0.109149	38	56	56	5.83531e-05	0.0049529
GO:0042490	mechanoreceptor differentiation	2313	197.301	252	1.27724	0.0119392	0.108949	40	49	50	4.54709e-05	0.00408617
GO:0032330	regulation of chondrocyte differentiation	2193	187.065	238	1.27229	0.0112759	0.108527	29	36	36	9.12056e-05	0.00665864
GO:0038096	Fc-gamma receptor signaling pathway involved in phagocytosis	2699	230.227	292	1.26831	0.0138343	0.108188	51	71	71	2.04372e-05	0.00245246
GO:0002431	Fc receptor mediated stimulatory signaling pathway	2702	230.483	292	1.26691	0.0138343	0.108068	51	72	72	2.21463e-05	0.00259783
GO:0072593	reactive oxygen species metabolic process	2160	184.25	233	1.26459	0.011039	0.10787	46	75	77	0.000152493	0.00914957
GO:0038094	Fc-gamma receptor signaling pathway	2707	230.909	292	1.26457	0.0138343	0.107869	51	72	72	2.5296e-05	0.00286475
GO:2001234	negative regulation of apoptotic signaling pathway	3138	267.674	338	1.26273	0.0160136	0.107712	73	95	95	7.06939e-06	0.00138487
GO:0050773	regulation of dendrite development	2973	253.599	318	1.25395	0.0150661	0.106963	55	76	76	2.19556e-05	0.00259783
GO:0031346	positive regulation of cell projection organization	5510	470.007	586	1.24679	0.0277633	0.106352	113	154	154	2.46256e-08	7.48394e-05
GO:2001236	regulation of extrinsic apoptotic signaling pathway	3321	283.284	353	1.2461	0.0167243	0.106293	72	95	95	1.37026e-05	0.00199356
GO:0042129	regulation of T cell proliferation	3960	337.791	413	1.22265	0.019567	0.104293	86	107	108	1.57003e-05	0.00215672
GO:0050671	positive regulation of lymphocyte proliferation	4125	351.866	430	1.22206	0.0203724	0.104242	80	100	100	1.1166e-05	0.00179869
GO:0032946	positive regulation of mononuclear cell proliferation	4168	355.534	433	1.21789	0.0205145	0.103887	81	101	101	1.4279e-05	0.0020145
GO:0070665	positive regulation of leukocyte proliferation	4379	373.532	453	1.21275	0.0214621	0.103448	84	104	104	1.37487e-05	0.00199356
GO:0050670	regulation of lymphocyte proliferation	5926	505.493	602	1.19092	0.0285213	0.101586	121	151	152	5.21317e-06	0.00119057
GO:0043433	negative regulation of sequence-specific DNA binding transcription factor activity	4383	373.873	445	1.19024	0.021083	0.101529	80	116	117	8.48252e-05	0.00637105
GO:0001656	metanephros development	4010	342.056	407	1.18986	0.0192827	0.101496	64	81	81	0.000168393	0.00982135
GO:0032944	regulation of mononuclear cell proliferation	5969	509.161	605	1.18823	0.0286635	0.101357	122	152	153	6.39568e-06	0.00134699
GO:0007281	germ cell development	4525	385.986	456	1.18139	0.0216042	0.100774	78	139	142	0.00013212	0.00841054
GO:0097190	apoptotic signaling pathway	7914	675.071	796	1.17914	0.0377126	0.100581	176	283	283	7.48907e-07	0.000390929
GO:2001233	regulation of apoptotic signaling pathway	6255	533.557	629	1.17888	0.0298005	0.10056	138	202	202	1.05542e-05	0.00177719
GO:0006909	phagocytosis	4765	406.458	478	1.17601	0.0226465	0.100315	99	138	139	0.000137702	0.00855723
GO:0007219	Notch signaling pathway	4785	408.164	480	1.176	0.0227413	0.100313	82	121	121	0.000133725	0.00846114
GO:0002429	immune response-activating cell surface receptor signaling pathway	6187	527.756	618	1.171	0.0292794	0.0998869	114	174	174	2.60647e-05	0.00289484
GO:0070663	regulation of leukocyte proliferation	6267	534.58	623	1.1654	0.0295163	0.0994096	126	157	158	4.04104e-05	0.00376685
GO:0038093	Fc receptor signaling pathway	8729	744.591	866	1.16305	0.041029	0.0992095	151	220	221	1.94227e-06	0.000596391
GO:0038095	Fc-epsilon receptor signaling pathway	7278	620.819	717	1.15493	0.0339698	0.0985161	117	168	169	3.24125e-05	0.00338387
GO:0048011	neurotrophin TRK receptor signaling pathway	9925	846.61	974	1.15047	0.0461458	0.098136	194	276	277	2.5135e-06	0.000690552
GO:0038179	neurotrophin signaling pathway	10223	872.03	1002	1.14904	0.0474724	0.0980143	197	279	280	2.19668e-06	0.000655239
GO:0031344	regulation of cell projection organization	10379	885.337	1013	1.1442	0.0479936	0.0976009	208	290	291	3.72419e-06	0.000948307
GO:0002768	immune response-regulating cell surface receptor signaling pathway	10900	929.779	1055	1.13468	0.0499834	0.096789	195	294	295	8.59969e-06	0.00153303
GO:0070085	glycosylation	7795	664.92	754	1.13397	0.0357227	0.0967287	170	258	260	0.000166819	0.00978419
GO:0010975	regulation of neuron projection development	8674	739.899	837	1.13123	0.0396551	0.0964953	168	233	234	0.000100833	0.00711281
GO:0006897	endocytosis	11453	976.95	1088	1.11367	0.0515469	0.0949969	246	359	362	9.48903e-05	0.00687954
GO:0048610	cellular process involved in reproduction	11514	982.153	1091	1.11082	0.051689	0.0947542	242	420	423	0.000131066	0.00841011
GO:0030900	forebrain development	12764	1088.78	1205	1.10674	0.0570901	0.0944061	234	304	304	0.000101773	0.00713095
