# Supplementary material for: CDK7/12/13 inhibition targets an oscillating leukemia stem cell network and synergizes with venetoclax in acute myeloid leukemia
Source: EMBO Mol Med. 2022 Mar 7;14(4):e14990. doi: 10.15252/emmm.202114990 (PMC8988201; doi:10.15252/emmm.202114990)
Supplement: Supplementary file 7 — Dataset EV6 [file EMMM-14-e14990-s008.xlsx]

## Sheet: Sheet1
Dataset EV6. Wnt and Hh pathway associated genes assessed for differential expression after GPR56 KD.
Gene	group
ABCB1	WNT_genes
ABCG2	HH_genes
AKT1	HH_genes
AMER1	WNT_genes
APC	WNT_genes
ARNTL	HH_genes
ARRB2	HH_genes
ASCL2	WNT_genes
ATOH1	WNT_genes
AXIN2	WNT_genes
AXL	WNT_genes
BCL2	HH_genes
BIRC5	WNT_genes
BMP4	WNT_genes
BTRC	WNT_genes/HH_genes
CCND1	WNT_genes/HH_genes
CCND2	HH_genes
CCNE1	HH_genes
CD44	WNT_genes
CHD8	WNT_genes
CLDN1	WNT_genes
CNBP1	WNT_genes
CPE	WNT_genes
CREBBP	HH_genes
CSNK1A1	HH_genes
CSNK1D	HH_genes
CSNK1E	WNT_genes/HH_genes
CSNK1G1	HH_genes
CSNK1G2	HH_genes
CSNK1G3	HH_genes
CSNK2A1	WNT_genes
CTNNB1	WNT_genes
CUL1	WNT_genes
CUL3	WNT_genes
DDIT3	WNT_genes
DHH	HH_genes
DISC1	WNT_genes
DIXDC1	WNT_genes
DKK1	WNT_genes
DKK2	WNT_genes
DKK4	WNT_genes
DRD2	WNT_genes
DVL1	WNT_genes
ENC1	WNT_genes
EVR2	WNT_genes
FBXW11	HH_genes
FGF18	WNT_genes
FGF20	WNT_genes
FGF4	HH_genes
FGF9	WNT_genes
FN1	WNT_genes
FOXA2	HH_genes
FOXM1	HH_genes
FOXN1	WNT_genes
FRZB	WNT_genes
FST	WNT_genes
FZD2	WNT_genes
FZD4	WNT_genes
FZD5	WNT_genes
FZD6	WNT_genes
FZD7	WNT_genes
FZD8	WNT_genes
GAS1	HH_genes
GAST	WNT_genes
GJA1	WNT_genes
GLI1	HH_genes
GLI2	HH_genes
GLI3	HH_genes
GNAS	HH_genes
GNB1	HH_genes
GNG2	HH_genes
GPR124	WNT_genes
GPR153	HH_genes
GPR161	HH_genes
GPR17	HH_genes
GPR177	WNT_genes
GPR37	WNT_genes
GREM1	WNT_genes
GRK2	HH_genes
GRK5	WNT_genes
GRK6	WNT_genes
GSK3A	WNT_genes
GSK3B	WNT_genes
HDAC1	HH_genes
HDAC2	HH_genes
HES1	WNT_genes
HHIP	HH_genes
ID2	WNT_genes
IFT172	HH_genes
IFT88	HH_genes
IHH	HH_genes
INVS	WNT_genes
ISL1	WNT_genes
JAG1	HH_genes
JAG2	WNT_genes
JUN	WNT_genes
KIF3A	HH_genes
KIF7	HH_genes
KLH12	WNT_genes
LAMC2	WNT_genes
LBH	WNT_genes
LEF1	WNT_genes
LEO1	WNT_genes
LGALS3	HH_genes
LGR4	WNT_genes
LGR5	WNT_genes
LRP5	WNT_genes
MAP2K1	HH_genes
MCC	WNT_genes
MERTK	WNT_genes
MET	WNT_genes
MITF	WNT_genes
MMP26	WNT_genes
MMP7	WNT_genes
MSL1	WNT_genes
MTDH	WNT_genes
MTSS1	HH_genes
MYB	WNT_genes
MYC	WNT_genes
MYCBP	WNT_genes
MYCN	WNT_genes
NANOG	WNT_genes/HH_genes
NEDD9	WNT_genes
NESTIN	HH_genes
NKD1	WNT_genes
NOS2	WNT_genes
NPHP3	WNT_genes
NRCAM	WNT_genes
OCT4	WNT_genes/HH_genes
PAF1	WNT_genes
PAX6	HH_genes
PAX7	HH_genes
PAX9	HH_genes
PDX1	HH_genes
PIAS1	HH_genes
PKD1	WNT_genes
PPARD	WNT_genes
PRKAA1	WNT_genes
PRKAA2	WNT_genes
PRKACA	HH_genes
PRKCD	HH_genes
PTCH1	HH_genes
PTCH2	HH_genes
PTTG	WNT_genes
RAB23	HH_genes
RBBP4	HH_genes
RBBP7	HH_genes
RNF43	WNT_genes
ROR2	WNT_genes
RPS27A	WNT_genes
RUNX2	WNT_genes
RYK	WNT_genes
S100A6	WNT_genes
SALL4	WNT_genes
SAP18	HH_genes
SAP30	HH_genes
SDC2	WNT_genes
SENP2	WNT_genes
SFRP2	WNT_genes
SFRP4	WNT_genes
SHH	HH_genes
SIN3A	HH_genes
SIN3B	HH_genes
SMO	HH_genes
SNAI1	WNT_genes
SOST	WNT_genes
SOX17	WNT_genes
SOX2	WNT_genes
SOX9	WNT_genes
SP5	WNT_genes
SPOP	HH_genes
STK36	HH_genes
SUFU	HH_genes
TAX1BP3	WNT_genes
TBX3	WNT_genes
TCF3	WNT_genes
TCF4	WNT_genes
TCF7	WNT_genes
TCF7l2	WNT_genes
TIAM1	WNT_genes
TNFRSF11B	WNT_genes
TNKS2	WNT_genes
TSPAN12	WNT_genes
TWIST1	WNT_genes
TWIST2	WNT_genes
UBA52	WNT_genes
UBB	WNT_genes
UBC	WNT_genes
VEGFA	WNT_genes
WNT1	WNT_genes
WNT10A	WNT_genes
WNT10B	WNT_genes
WNT11	WNT_genes
WNT16	WNT_genes
WNT2	WNT_genes
WNT3A	WNT_genes
WNT4	WNT_genes
WNT5A	WNT_genes
WNT5B	WNT_genes
WNT6	WNT_genes
WNT7A	WNT_genes
WNT7B	WNT_genes
WNT8A	WNT_genes
WNT8B	WNT_genes
WNT9A	WNT_genes
WNT9B	WNT_genes
XPO1	HH_genes
YAP1	WNT_genes
ZNFRF3	WNT_genes
