# Supplementary material for: CDK7/12/13 inhibition targets an oscillating leukemia stem cell network and synergizes with venetoclax in acute myeloid leukemia
Source: EMBO Mol Med. 2022 Mar 7;14(4):e14990. doi: 10.15252/emmm.202114990 (PMC8988201; doi:10.15252/emmm.202114990)
Supplement: Supplementary file 8 — Dataset EV7 [file EMMM-14-e14990-s012.xlsx]

## Sheet: Sheet1
Dataset EV7. GPR56 knockdown in CD34+ cord blood cells.
Percentage of GPR56+ cells in CD34+ cells prior to RNA-seq.
	shLuc		sh#19		sh#18
GPR56+ of GFP+ (%)	25.4545	22.9814	2.178	1.1553	0.2662	0
GFP+ (%) per well per day in the three conditions. For normalization the difference between day 8 and day 11 were compared to day 3 (deltaGFP).
	shLuc			sh#18 (GPR56strong)			sh#19 (GPR56weak)
Day 3	15.3	15.8	14.2	35.3	26.4	27.2	40.4	34.4	38.8
Day 8	9.62	8.61	8.67	8.37	5.19	4.99	24.8	18.9	22.3
Day 11	7.4	6.21	6.65	3.85	2.01	2.51	27.5	15.7	20.8
Colony Assay corresponding to Figure 2d.
	G/M/GM						BFU-E/CFU-E						GEMM
shLuc	29	25	25	8	17	15	6	10	12	6	2	9	5	14	4	6	4	2
sh#18 (GPR56strong)	0	2	1	8	8	4	1	0	0	3	0	4	0	0	0	0	1	1
sh#19 (GPR56weak)	18	13	14	11	4	14	0	0	1	2	0	2	1	2	2	1	1	1
avg fold-reduction sh#18	5.17391						5.625						17.5
avg fold-reduction sh#19	1.60811						9						4.375
Engraftment of GFP+ cells at indicated time points.
Condition	week4	week8	week20		log2FC_Lymphoid/Myeloid-Ratio week 20
shLuc +GFP	3.9059	3.96828	2.56
	0.119682	0.48396	1.37		shLuc	sh18	sh19
	1.4825	4.9046	1.95		-2.09032	0.785713	-1.67073
	3.6252	0.58315	15.07		0.164884	-0.831436	-0.726819
	3.49527	0.67788	6.43		-0.328112	-1.92559	-0.132721
	0.68052	1.14855	23.78		1.69591	-3.14581	-1.12738
	0.0954	0.066429	3.44		3.10027	-0.549339	-1.56726
	9.5687	0.37422	2.3		1.23408	0.660273	-0.0838316
	0.219452	2.13564	17.57		1.77704	-0.626128	1.22239
	37.3176	0.6161	25.06		1.47955	1.12242	1.56058
sh#18 (GPR56strong) GFP+	0.08928	0.16644	4.54		3.22777	-0.0127956	-0.279713
	0.057792	0.1953	0.3		1.85072	0.687086	1.53279
	0.12932	0.32452	0.44
	0.10626	0.23843	0.21
	0.089355	0.03647	0.17
	0.21276	0.221805	1.37
	0.0988	0.114268	0.14
	0.04661	0.231099	1.49
	0.020832	0.32279	0.3
	0.673	1.00464	0.4
sh#19 (GPR56weak) GFP+	0.78957	4.429	5.35
	3.41211	0.95432	5.22
	0.67599	1.86648	2.93
	0.17319	3.6828	0.43
	0.5644	0.8752	23.56
	0.29862	1.58484	1.68
	0.09954	0.156	44.51
	1.0293	4.1724	11.2
	0.2685	1.1799	2.74
	0.6802	12.9954	6.16
