# Supplementary material for: CDK7/12/13 inhibition targets an oscillating leukemia stem cell network and synergizes with venetoclax in acute myeloid leukemia
Source: EMBO Mol Med. 2022 Mar 7;14(4):e14990. doi: 10.15252/emmm.202114990 (PMC8988201; doi:10.15252/emmm.202114990)
Supplement: Supplementary file 9 — Dataset EV8 [file EMMM-14-e14990-s002.xlsx]

## Sheet: Sheet1
Dataset EV8. Delta GFP Assay in 8 AML cell lines.
percentage	OCI-AML2			OCI-AML3			KG1a			Kasumi1			HL60			K562			MV4-11			HNT34
shLuc_Day5-2	-7.5	-7.5	-6.1	-2.3	-1.1	-1.2	-2.5	-3.1	-1.7	-7.4	-6.5	-7.3	0.3	1.5	0.8	4.2	1.7	1.9	-6.4	-5.8	-6.9	3.1	2.8	4.8
sh19_Day5-2	-11.4	-6.6	-12.6	-14.2	-10.2	-11.6	-4.1	-5	-5.4	-5.3	-5.6	-5.9	-2.7	-2.3	-3	0.1	1	0.4	-21.5	-21.3	-20.2	-5.7	-4.3	-1.3
sh18_Day5-2	-54.2	-53.1	-50.4	-26.7	-27.5	-28.9	2.4	2.8	1.1	-6.5	-7.3	-7.5	-14.9	-15.8	-16.7	1.6	1.2	0.9	-45	-46.8	-45	-7.9	-7.4	-6.4
percentage	OCI-AML2			OCI-AML3			KG1a			Kasumi1			HL60			K562			MV4-11			HNT34
shLuc_Day9-2	-13.4	-12.3	-11.9	-8.4	-6.6	-7.3	-5.2	-5.7	-5	-9.9	-10.6	-10.6	-3.3	-1.7	-4	-2.2	-6.3	-4.1	-26.9	-25.8	-24.9	1.9	0.9	2.7
sh19_Day9-2	-32.6	-30.5	-37.9	-25.2	-20.7	-24.3	-16.5	-18.9	-16.2	-19.7	-18.4	-17.6	-29.3	-37.2	-26.7	-13	-10.5	-11.5	-74.5	-76	-73.3	-20.3	-17.9	-16
sh18_Day9-2	-79.66	-79.02	-81.36	-66.9	-66	-66.4	-2.5	-4.2	-3.7	-26.6	-25.1	-28.9	-54.8	-47.1	-59.9	-12.7	-10.6	-11.6	-89.32	-88.1	-87.43	-34.8	-35.7	-34.5
Shown are differences in percentage of GFP+ cells normalized to day 2.
