# Supplementary material for: CDK7/12/13 inhibition targets an oscillating leukemia stem cell network and synergizes with venetoclax in acute myeloid leukemia
Source: EMBO Mol Med. 2022 Mar 7;14(4):e14990. doi: 10.15252/emmm.202114990 (PMC8988201; doi:10.15252/emmm.202114990)
Supplement: Supplementary file 10 — Dataset EV9 [file EMMM-14-e14990-s013.xlsx]

## Sheet: Sheet1
Dataset EV9. In vivo validation of GPR56 KD in AML cells.
shGPR56#19 (Ametrine, shGPR56weak)
Condition	shLuc_Ametrine				shGPR56#19 (Ametrine, shGPR56weak)
Ametrine+%_before_Transplantation	74	74	74	74	54.8	54.8	54.8	54.8
Ametrine+%_of_BM_week 32	88.6	33.8	56.8	67.8	0.7	1.99	0.33	0.53
unpaired t-test_AM%_before_afterTx	n.s.				P < 0.0001
Condition	shLuc_Ametrine				shGPR56#19 (Ametrine, shGPR56weak)				unpaired t-test
Total_huCD45+_%_week 32	83.9	63.4	61	74.1	63.2	90.3	82.5	90.6	n.s.
shGPR56#18 (GFP, shGPR56strong)
Condition	shLuc_GFP				shGPR56#18 (GFP, shGPR56strong)
GFP+%_before_Transplantation	11.9	11.9	11.1	11.1	47.2	47.2	47.2	37.4	37.4
GFP+%_of_BM_week 10	68.8	16.1	22.1	7.99	0.77	0.46	4.33	0.4	0.44
unpaired t-test_AM%_before_afterTx	n.s.				P < 0.0001
Condition	shLuc_GFP				shGPR56#18 (GFP, shGPR56strong)					unpaired t-test
Total_huCD45+_%_week 10	98.7	97	96.8	40.8	44.8	87.8	8.53	88.4	97.5	n.s.
