# Supplementary material for: CDK7/12/13 inhibition targets an oscillating leukemia stem cell network and synergizes with venetoclax in acute myeloid leukemia
Source: EMBO Mol Med. 2022 Mar 7;14(4):e14990. doi: 10.15252/emmm.202114990 (PMC8988201; doi:10.15252/emmm.202114990)
Supplement: Supplementary file 11 — Dataset EV10 [file EMMM-14-e14990-s010.xlsx]

## Sheet: Sheet2
Dataset EV10. Public dataset for SMO modulation.
GSE147727: mouse SMB56 medulloblastoma cells were treated with the SMO antagonist GDC0449
GSE	Sample_type	Tissue	gene	unit	ctrl_siRNA_1	ctrl_siRNA_2	ctrl_siRNA_3	siSmo_1	siSmo_2	siSmo_3
GSE147727	siRNA_against_Smo	Medulloblastoma_DAOY_H.sapiens	SMO	FPKM	15.7066	16.8011	16.5016	4.57662	3.82937	4.34392
GSE147727	siRNA_against_Smo	Medulloblastoma_DAOY_H.sapiens	ADGRG1/GPR56	FPKM	2.29913	1.83582	2.50665	1.49081	1.45913	1.78539
