# Supplementary material for: CDK7/12/13 inhibition targets an oscillating leukemia stem cell network and synergizes with venetoclax in acute myeloid leukemia
Source: EMBO Mol Med. 2022 Mar 7;14(4):e14990. doi: 10.15252/emmm.202114990 (PMC8988201; doi:10.15252/emmm.202114990)
Supplement: Supplementary file 12 — Dataset EV11 [file EMMM-14-e14990-s001.xlsx]

## Sheet: Sheet2
Dataset EV11. Pairwise comparison of treated fractions.
AML sample E2112376						AML sample E2112376
CD34-GPR56+ sorted fraction cultured with indicated compounds						CD34+GPR56+ sorted fraction cultured with indicated compounds
Original FDR method of Benjamini and Hochberg	Mean Diff.	Discovery?	q value	Individual P Value		Original FDR method of Benjamini and Hochberg	Mean Diff.	Discovery?	q value	Individual P Value
GPR56+CD34+						GPR56+CD34+
DMSO vs. PRI724 250nM	0.001667	No	0.9629	0.9629		DMSO vs. PRI724 250nM	-18.74	Yes	0.0056	0.0015
DMSO vs. SAG 4uM	-0.03167	No	0.4389	0.4096		DMSO vs. SAG 4uM	-9.033	No	0.2882	0.269
DMSO vs. P+S	-0.1683	Yes	0.0426	0.0341		DMSO vs. TGFB1 10ng/ml	-19.48	Yes	0.0421	0.0196
DMSO vs. TGFB1 10ng/ml	-1.302	Yes	0.0049	0.0013		DMSO vs. P+S	-29.67	Yes	0.0027	0.0002
DMSO vs. P+S+T	-3.028	Yes	0.0086	0.0049		DMSO vs. P+S+T	-39	Yes	0.0056	0.0012
PRI724 250nM vs. SAG 4uM	-0.03333	No	0.3275	0.2838		PRI724 250nM vs. SAG 4uM	9.707	No	0.2845	0.2466
PRI724 250nM vs. P+S	-0.17	Yes	0.0086	0.0033		PRI724 250nM vs. TGFB1 10ng/ml	-0.7367	No	0.8505	0.8505
PRI724 250nM vs. TGFB1 10ng/ml	-1.303	Yes	<0.0001	<0.0001		PRI724 250nM vs. P+S	-10.93	Yes	0.0029	0.0004
PRI724 250nM vs. P+S+T	-3.03	Yes	0.0086	0.005		PRI724 250nM vs. P+S+T	-20.26	Yes	0.0348	0.0139
SAG 4uM vs. P+S	-0.1367	Yes	0.0086	0.0049		SAG 4uM vs. TGFB1 10ng/ml	-10.44	No	0.2786	0.2229
SAG 4uM vs. TGFB1 10ng/ml	-1.27	Yes	<0.0001	<0.0001		SAG 4uM vs. P+S	-20.63	No	0.1099	0.0732
SAG 4uM vs. P+S+T	-2.997	Yes	0.0086	0.0052		SAG 4uM vs. P+S+T	-29.96	Yes	0.0445	0.0237
P+S vs. TGFB1 10ng/ml	-1.133	Yes	<0.0001	<0.0001		TGFB1 10ng/ml vs. P+S	-10.19	No	0.1243	0.0912
P+S vs. P+S+T	-2.86	Yes	0.0086	0.0057		TGFB1 10ng/ml vs. P+S+T	-19.52	Yes	0.0348	0.0124
TGFB1 10ng/ml vs. P+S+T	-1.727	Yes	0.0215	0.0157		P+S vs. P+S+T	-9.33	No	0.1049	0.063
GPR56+CD34-						GPR56+CD34-
DMSO vs. PRI724 250nM	-12.78	Yes	0.0417	0.0362		DMSO vs. PRI724 250nM	3.137	No	0.1557	0.1142
DMSO vs. SAG 4uM	9.087	No	0.101	0.0943		DMSO vs. SAG 4uM	9.02	No	0.1557	0.1118
DMSO vs. P+S	-25.91	Yes	0.0195	0.0117		DMSO vs. TGFB1 10ng/ml	11.51	No	0.0557	0.0186
DMSO vs. TGFB1 10ng/ml	3.567	No	0.3769	0.3769		DMSO vs. P+S	12.61	Yes	0.0264	0.0023
DMSO vs. P+S+T	-35.3	Yes	0.0132	0.0053		DMSO vs. P+S+T	19.66	Yes	0.0264	0.0035
PRI724 250nM vs. SAG 4uM	21.86	Yes	0.0132	0.0071		PRI724 250nM vs. SAG 4uM	5.883	No	0.2937	0.235
PRI724 250nM vs. P+S	-13.13	Yes	0.0327	0.0261		PRI724 250nM vs. TGFB1 10ng/ml	8.377	No	0.1168	0.0595
PRI724 250nM vs. TGFB1 10ng/ml	16.34	Yes	0.0277	0.0203		PRI724 250nM vs. P+S	9.473	No	0.0537	0.0131
PRI724 250nM vs. P+S+T	-22.53	Yes	0.0132	0.0066		PRI724 250nM vs. P+S+T	16.53	No	0.0537	0.0143
SAG 4uM vs. P+S	-34.99	Yes	<0.0001	<0.0001		SAG 4uM vs. TGFB1 10ng/ml	2.493	No	0.6287	0.5868
SAG 4uM vs. TGFB1 10ng/ml	-5.52	Yes	0.0205	0.0137		SAG 4uM vs. P+S	3.59	No	0.4855	0.4207
SAG 4uM vs. P+S+T	-44.39	Yes	<0.0001	<0.0001		SAG 4uM vs. P+S+T	10.64	No	0.1231	0.0738
P+S vs. TGFB1 10ng/ml	29.47	Yes	0.0003	<0.0001		TGFB1 10ng/ml vs. P+S	1.097	No	0.6989	0.6989
P+S vs. P+S+T	-9.397	Yes	0.0035	0.0012		TGFB1 10ng/ml vs. P+S+T	8.15	No	0.1168	0.0589
TGFB1 10ng/ml vs. P+S+T	-38.87	Yes	0.0004	<0.0001		P+S vs. P+S+T	7.053	No	0.1168	0.0623
GPR56-CD34-						GPR56-CD34-
DMSO vs. PRI724 250nM	12.69	Yes	0.0445	0.0386		DMSO vs. PRI724 250nM	14.79	Yes	<0.0001	<0.0001
DMSO vs. SAG 4uM	-9.07	No	0.1047	0.0977		DMSO vs. SAG 4uM	1.29	No	0.6777	0.6777
DMSO vs. P+S	26.03	Yes	0.0183	0.0122		DMSO vs. TGFB1 10ng/ml	8.46	Yes	0.0354	0.0165
DMSO vs. TGFB1 10ng/ml	-1.91	No	0.614	0.614		DMSO vs. P+S	16.33	Yes	0.0003	<0.0001
DMSO vs. P+S+T	38.51	Yes	0.0084	0.0039		DMSO vs. P+S+T	18.61	Yes	<0.0001	<0.0001
PRI724 250nM vs. SAG 4uM	-21.76	Yes	0.0133	0.0071		PRI724 250nM vs. SAG 4uM	-13.5	Yes	0.0448	0.0358
PRI724 250nM vs. P+S	13.33	Yes	0.0326	0.0259		PRI724 250nM vs. TGFB1 10ng/ml	-6.333	Yes	0.0426	0.0312
PRI724 250nM vs. TGFB1 10ng/ml	-14.6	Yes	0.0326	0.0261		PRI724 250nM vs. P+S	1.54	No	0.0855	0.0741
PRI724 250nM vs. P+S+T	25.82	Yes	0.0084	0.0039		PRI724 250nM vs. P+S+T	3.82	Yes	0.0021	0.0006
SAG 4uM vs. P+S	35.1	Yes	<0.0001	<0.0001		SAG 4uM vs. TGFB1 10ng/ml	7.17	No	0.1054	0.0984
SAG 4uM vs. TGFB1 10ng/ml	7.16	Yes	0.0146	0.0088		SAG 4uM vs. P+S	15.04	Yes	0.0422	0.0266
SAG 4uM vs. P+S+T	47.58	Yes	<0.0001	<0.0001		SAG 4uM vs. P+S+T	17.32	Yes	0.0414	0.0221
P+S vs. TGFB1 10ng/ml	-27.94	Yes	0.0004	<0.0001		TGFB1 10ng/ml vs. P+S	7.873	Yes	0.0343	0.0137
P+S vs. P+S+T	12.48	Yes	0.0028	0.0009		TGFB1 10ng/ml vs. P+S+T	10.15	Yes	0.0343	0.0117
TGFB1 10ng/ml vs. P+S+T	40.42	Yes	0.0009	0.0003		P+S vs. P+S+T	2.28	Yes	0.0422	0.0281
AML sample E2113590
CD34-GPR56+ sorted fraction cultured with indicated compounds
Original FDR method of Benjamini and Hochberg	Mean Diff.	Discovery?	q value	Individual P Value
GPR56+CD34+
DMSO vs. PRI724 250nM	-0.02	No	0.5354	0.5239
DMSO vs. SAG 4uM	-0.4567	Yes	0.0234	0.017
DMSO vs. P+S	-0.3933	Yes	0.0234	0.0157
DMSO vs. TGFB1 10ng/ml	-0.8833	Yes	0.0031	0.0004
DMSO vs. P+S+T	-2.297	Yes	0.0205	0.009
PRI724 250nM vs. SAG 4uM	-0.4367	Yes	0.0234	0.0187
PRI724 250nM vs. P+S	-0.3733	Yes	0.0234	0.0177
PRI724 250nM vs. TGFB1 10ng/ml	-0.8633	Yes	0.0031	0.0004
PRI724 250nM vs. P+S+T	-2.277	Yes	0.0205	0.0091
SAG 4uM vs. P+S	0.06333	No	0.5354	0.5354
SAG 4uM vs. TGFB1 10ng/ml	-0.4267	Yes	0.0212	0.0113
SAG 4uM vs. P+S+T	-1.84	Yes	0.0205	0.0093
P+S vs. TGFB1 10ng/ml	-0.49	Yes	0.0205	0.0041
P+S vs. P+S+T	-1.903	Yes	0.0205	0.0096
TGFB1 10ng/ml vs. P+S+T	-1.413	Yes	0.0245	0.0213
GPR56+CD34-
DMSO vs. PRI724 250nM	-7.8	Yes	0.0068	0.0036
DMSO vs. SAG 4uM	-5.567	Yes	0.0056	0.0021
DMSO vs. P+S	-6.933	Yes	0.0056	0.0026
DMSO vs. TGFB1 10ng/ml	0.03333	No	0.9629	0.9629
DMSO vs. P+S+T	-7.867	Yes	0.0056	0.0024
PRI724 250nM vs. SAG 4uM	2.233	Yes	0.0396	0.0264
PRI724 250nM vs. P+S	0.8667	No	0.0596	0.0477
PRI724 250nM vs. TGFB1 10ng/ml	7.833	Yes	0.0016	0.0003
PRI724 250nM vs. P+S+T	-0.06667	No	0.8649	0.8073
SAG 4uM vs. P+S	-1.367	No	0.0786	0.0681
SAG 4uM vs. TGFB1 10ng/ml	5.6	Yes	0.0028	0.0008
SAG 4uM vs. P+S+T	-2.3	Yes	0.0325	0.0195
P+S vs. TGFB1 10ng/ml	6.967	Yes	0.0008	0.0001
P+S vs. P+S+T	-0.9333	No	0.0595	0.0437
TGFB1 10ng/ml vs. P+S+T	-7.9	Yes	0.0008	0.0001
GPR56-CD34-
DMSO vs. PRI724 250nM	7.873	Yes	0.0062	0.0041
DMSO vs. SAG 4uM	6.11	Yes	0.0033	0.0015
DMSO vs. P+S	7.35	Yes	0.0033	0.0015
DMSO vs. TGFB1 10ng/ml	0.9333	No	0.2459	0.2459
DMSO vs. P+S+T	10.29	Yes	0.0033	0.0014
PRI724 250nM vs. SAG 4uM	-1.763	No	0.087	0.0696
PRI724 250nM vs. P+S	-0.5233	No	0.2244	0.2094
PRI724 250nM vs. TGFB1 10ng/ml	-6.94	Yes	0.0025	0.0005
PRI724 250nM vs. P+S+T	2.417	Yes	0.0033	0.001
SAG 4uM vs. P+S	1.24	No	0.1414	0.1226
SAG 4uM vs. TGFB1 10ng/ml	-5.177	Yes	0.0043	0.0026
SAG 4uM vs. P+S+T	4.18	Yes	0.0115	0.0084
P+S vs. TGFB1 10ng/ml	-6.417	Yes	0.0008	0.0001
P+S vs. P+S+T	2.94	Yes	0.0041	0.0022
TGFB1 10ng/ml vs. P+S+T	9.357	Yes	0.0006	<0.0001
