# Supplementary material for: CDK7/12/13 inhibition targets an oscillating leukemia stem cell network and synergizes with venetoclax in acute myeloid leukemia
Source: EMBO Mol Med. 2022 Mar 7;14(4):e14990. doi: 10.15252/emmm.202114990 (PMC8988201; doi:10.15252/emmm.202114990)
Supplement: Supplementary file 13 — Dataset EV12 [file EMMM-14-e14990-s014.xlsx]

## Sheet: Sheet2
Dataset EV12. Patient samples used for drug combination treatments.												Resistance Ven	IC50 THZ1				THZ1 synergy scores								YKL-5-124 synergy scores
Sample_ID	blasts%	age_at_diagnosis	tissue	frozen_fresh	diagnosis	used for correlation	timepoint	timepoint_comment	cytogenetics	cytogenetics group	molecular genetics	norm_counts_Ven500	IC50_THZ1_nM	IC50_THZ1_Ven10	IC50_THZ1_Ven50	IC50_THZ1_Ven500	Bliss_mean	Bliss_max	ZIP_mean	ZIP_max	Loewe_mean	Loewe_max	HSA_mean	HSA_max	Bliss_mean	Bliss_max	ZIP_mean	ZIP_max	Loewe_mean	Loewe_max	HSA_mean	HSA_max
E219674	61	69.7836	PB	fresh cells	refractory, sAML post MPN/MDS		Refractory	refractory under 5-aza/venetoclax	46,XY,del(17)(p11.2)[1]/46,sl,del(5)(q13q33)[9]/46,XY[10]	Chr17 aberration	TP53, NRAS, TET2, PHF6	1.02962	408.7	351.2	315.4	131.3	4.88443	31.0823	5.17818	31.1123	-1.3525	35.8344	5.41204	32.8422	11.5605	29.3575	10.9544	27.5237	10.6193	26.9599	12.2039	31.2649
E218828	59	62.5041	BM	frozen cells	de novo AML	x	Relapse	2 years post alloSCT, refractory against Q-HAM	46,XY,add(9)(p13),add(11)(p13),add(12)(q22),add(18)(q21),add(20)(q13.2)[8]/46,XY,del (18)(q21q21)[2]/ 46,XY[10]	initially NK, complex upon relapse	FLT3-ITD, EZH2, RUNX1	0.9575	424.5	272.3	233.3	107.7	24.7138	79.3766	24.3743	70.5327	25.3482	73.6074	25.55	83.2176	8.84255	31.9119	8.92803	31.8826	8.87465	36.0792	9.81351	36.2295
E219626	44	59.1123	BM	fresh cells	de novo AML	x	Diagnosis		46,XY[20]	NK	IDH2	0.830065	509.3	478.7	444.6	122.9	12.0029	49.0585	12.0296	52.6237	11.9214	53.1854	12.5332	53.1182	13.0189	26.8841	12.946	26.8512	14.7554	30.5476	15.2186	32.3631
E207841	82	62.3315	BM	frozen cells	sAML post MPN/MDS	x	Diagnosis	1 year post alloSCT	no mitoses	NOS	FLT3-ITD, U2AF1	0.708327	636.9	480.9	286.2	98.29	23.5778	69.754	23.3721	68.1313	-0.750431	55.8708	24.5305	79.7728	4.07803	23.2738	5.10515	23.0603	23.6072	84.9838	8.08326	38.0779
E219673	60	56.3781	BM	fresh cells	refractory		Refractory	refractory under 5-aza/venetoclax	48~49,X,der(X)t(X;11)(p22.1~3;q23),+der(X)t(X;11)(p22.1~3;q23)[8], +der(X)t(X;11) (p22.1~3;q23)x2[10],+8[12],+add(13)(q34)[3][cp18]/46,XX[2]	complex	IDH2, ASXL1, BCOR, CBL, DNMT3A, RUNX1, STAG2, EZH2	0.595	188.3	175	112.1	20.26	15.6534	65.9116	15.8956	67.1731	42.176	98.0457	17.6515	74.54	16.402	41.4304	16.4793	37.2388	18.5732	44.3105	20.45	56.0644
E204098	68	25.0082	BM	frozen cells	de novo AML	x	Diagnosis		46, XY	NK	FLT3-ITD, WT1	0.540619	416.1	237.3	145.3	44.45	21.3675	51.4896	21.5557	51.94	24.8181	54.4343	27.1836	59.8156	10.8948	37.6155	10.6932	37.8242	11.8339	43.8165	13.7122	52.0124
E218974	80	47.8192	BM	frozen cells	de novo AML	x	Diagnosis		46,XY[20]	NK	NPM1, FLT3-ITD	0.4551	334.9	282.8	232.6	97.19	15.0829	41.7761	14.6778	38.1725	12.2668	79.3368	16.9927	53.3407	20.9236	56.1415	20.6933	56.6286	25.4851	63.4201	25.2854	57.231
E207818	68	40.8356	BM	frozen cells	t-AML		Refractory	1 year post alloSCT, refractory against Q-HAM	46,XX,del(7)(q22)[17]/46,XX[3]	Chr7 aberration	FLT3-ITD, RUNX1, EZH2	0.3	586	516.4	483.6	327.2	9.37088	28.6858	8.94698	25.2007	2.09989	46.7293	6.47578	29.3233
E193562	87	75.2137	BM	frozen cells	de novo AML	x	Diagnosis		46,XX[26]	NK	NPM1, IDH2, FLT3-TKD	0.156456	577.9	382.9	210.8	141.4	8.02847	33.0532	8.38532	33.2389	7.51758	28.9369	13.2756	49.3938
E2112376	58	58	BM	frozen cells	de novo AML	x	Diagnosis		46,XY	NK	NPM1, FLT3-ITD, DNMT3A	0.24	36	20	26	17	0.77	9.95	0.76	9.95	0.84	9.16	1.48	10.61	9.45	26.26	9.46	26.54	14.08	33	19.47	45.7
E2113590	85	59	BM	frozen cells	relapse	x	Relapse	relapse after 3 cycles Vidaza/Venetoclax	46,XX	NK	NPM1, FLT3-ITD	0.765	88	96	75	44	2.92	31.33	3.17	32.27	2.62	33.36	4.23	42.04	17.68	44.02	17.38	41.33	17.39	37.05	20.09	48.31
